# Supplementary material for: Genetic and molecular landscape of comorbidities in people living with HIV
Source: Nat Med. 2025 Aug 20;31(10):3350–9. doi: 10.1038/s41591-025-03887-1 (PMC12532687; doi:10.1038/s41591-025-03887-1)
Supplement: Supplementary file 2 — Supplementary Data 1: Association between IL-1β scores and LF values. Supplementary Data 2: Association between LF values and clinical variables. Supplementary Data 3: Association between LF values and covariates. Supplementary Data 4: cis-eQTL with a significant opposite effect between PLHIV and healthy individuals. Only associations with an opposite effect in both eQTLGen and GTEx are shown. Supplementary Data 5: SWs QTL of LFs. Supplementary Data 6–26: Excel sheet containing the features—that is, genes, proteins, metabolites, methylation probes and cytokine stimulations—with a significant weight for each factor (defined in the Methods). [file 41591_2025_3887_MOESM2_ESM.xlsx]

## Sheet: Supplementary Data 1
factor	score	cor	statistic	p	conf.low	conf.high	method	padj
Factor1	cyt	-0.064	-1.99789	0.046	-0.126195	-0.00113989	Pearson	0.07035
Factor1	prot	0.073	2.27686	0.023	0.0100618	0.134965	Pearson	0.0467419
Factor1	gex	0.093	2.9121	0.00367	0.0303475	0.154833	Pearson	0.00889269
Factor2	cyt	-0.081	-2.5372	0.0113	-0.143126	-0.0183815	Pearson	0.025425
Factor2	prot	0.22	6.9226	8.04e-12	0.155996	0.27569	Pearson	1.01304e-10
Factor2	gex	0.36	12.1669	8.36e-32	0.307623	0.416665	Pearson	2.6334e-30
Factor3	cyt	0.2	6.45577	1.7e-10	0.141687	0.262116	Pearson	1.53e-09
Factor3	prot	-0.098	-3.06681	0.00222	-0.159648	-0.0352793	Pearson	0.0058275
Factor3	gex	-0.07	-2.19731	0.0282	-0.132467	-0.0075185	Pearson	0.0533647
Factor4	cyt	-0.041	-1.27466	0.203	-0.103348	0.02201	Pearson	0.261
Factor4	prot	-0.039	-1.20516	0.228	-0.101145	0.024235	Pearson	0.28728
Factor4	gex	0.054	1.67808	0.0937	-0.00909481	0.116111	Pearson	0.13118
Factor5	cyt	-0.079	-2.47893	0.0133	-0.141301	-0.01652	Pearson	0.0288931
Factor5	prot	0.055	1.72815	0.0843	-0.00749194	0.117692	Pearson	0.120702
Factor5	gex	0.064	2.01062	0.0446	0.00154694	0.126596	Pearson	0.070245
Factor6	cyt	-0.053	-1.66565	0.0961	-0.115718	0.00949268	Pearson	0.131615
Factor6	prot	0.62	24.6884	7.05e-105	0.580443	0.657764	Pearson	4.4415e-103
Factor6	gex	0.12	3.63397	0.000294	0.0533212	0.177213	Pearson	0.000974842
Factor7	cyt	0.065	2.03538	0.0421	0.00233914	0.127375	Pearson	0.070245
Factor7	prot	0.014	0.438515	0.661	-0.0487695	0.0767722	Pearson	0.705814
Factor7	gex	0.077	2.41507	0.0159	0.0144797	0.139301	Pearson	0.03339
Factor8	cyt	-0.064	-1.99012	0.0469	-0.12595	-0.000891135	Pearson	0.07035
Factor8	prot	-0.13	-3.97888	7.44e-05	-0.187823	-0.064259	Pearson	0.00029295
Factor8	gex	-0.036	-1.11815	0.264	-0.0983851	0.0270208	Pearson	0.313811
Factor9	cyt	0.015	0.467288	0.64	-0.0478493	0.077689	Pearson	0.695172
Factor9	prot	-0.061	-1.91699	0.0555	-0.123647	0.00144855	Pearson	0.081314
Factor9	gex	-0.16	-4.91381	1.05e-06	-0.216281	-0.0937434	Pearson	6.01364e-06
Factor10	cyt	-0.14	-4.37154	1.37e-05	-0.199831	-0.0766736	Pearson	7.1925e-05
Factor10	prot	0.023	0.712815	0.476	-0.0399947	0.0855064	Pearson	0.5355
Factor10	gex	-0.072	-2.24452	0.025	-0.13395	-0.00902801	Pearson	0.0492187
Factor11	cyt	0.16	4.99352	7.02e-07	0.0962442	0.218685	Pearson	4.4226e-06
Factor11	prot	0.07	2.18938	0.0288	0.00726465	0.132218	Pearson	0.0533647
Factor11	gex	0.23	7.32053	5.17e-13	0.168106	0.287142	Pearson	8.14275e-12
Factor12	cyt	-0.11	-3.5743	0.000368	-0.175372	-0.0514262	Pearson	0.0011592
Factor12	prot	0.13	4.14289	3.73e-05	0.0694497	0.192848	Pearson	0.00015666
Factor12	gex	0.098	3.07095	0.00219	0.0354112	0.159777	Pearson	0.0058275
Factor13	cyt	-0.05	-1.54675	0.122	-0.111961	0.0132989	Pearson	0.160125
Factor13	prot	-0.082	-2.56855	0.0104	-0.144107	-0.019383	Pearson	0.0242667
Factor13	gex	-0.21	-6.5922	7.09e-11	-0.266098	-0.14588	Pearson	7.4445e-10
Factor14	cyt	-0.012	-0.361775	0.718	-0.0743262	0.0512233	Pearson	0.7539
Factor14	prot	0.036	1.13234	0.258	-0.0265664	0.0988353	Pearson	0.312577
Factor14	gex	-0.05	-1.57185	0.116	-0.112754	0.0124952	Pearson	0.155489
Factor15	cyt	0.032	1.01393	0.311	-0.0303572	0.0950772	Pearson	0.362833
Factor15	prot	0.064	2.01438	0.0442	0.00166723	0.126714	Pearson	0.070245
Factor15	gex	0.18	5.82235	7.88e-09	0.12211	0.243465	Pearson	6.2055e-08
Factor16	cyt	-0.095	-2.98879	0.00287	-0.157221	-0.0327925	Pearson	0.0072324
Factor16	prot	0.12	3.88528	0.000109	0.0612936	0.184949	Pearson	0.000403941
Factor16	gex	0.18	5.68085	1.77e-08	0.117714	0.239264	Pearson	1.239e-07
Factor17	cyt	0.068	2.14123	0.0325	0.00572484	0.130705	Pearson	0.0585
Factor17	prot	-0.065	-2.0295	0.0427	-0.12719	-0.00215102	Pearson	0.070245
Factor17	gex	-0.25	-7.95533	4.94e-15	-0.305174	-0.187248	Pearson	1.0374e-13
Factor18	cyt	-0.037	-1.15993	0.246	-0.0997107	0.025683	Pearson	0.303882
Factor18	prot	-0.12	-3.75626	0.000183	-0.180981	-0.0572025	Pearson	0.0006405
Factor18	gex	-0.0026	-0.0811563	0.935	-0.0653743	0.0601913	Pearson	0.935
Factor19	cyt	-0.025	-0.781346	0.435	-0.0876863	0.0378017	Pearson	0.498273
Factor19	prot	-0.11	-3.30001	0.001	-0.166887	-0.0427051	Pearson	0.00286364
Factor19	gex	0.14	4.33675	1.6e-05	0.0755754	0.19877	Pearson	7.75385e-05
Factor20	cyt	-0.02	-0.613895	0.539	-0.0823582	0.0431597	Pearson	0.595737
Factor20	prot	0.11	3.32461	0.000918	0.0434879	0.167649	Pearson	0.002754
Factor20	gex	0.065	2.03906	0.0417	0.00245707	0.127491	Pearson	0.070245
Factor21	cyt	-0.0046	-0.142675	0.887	-0.0673378	0.058226	Pearson	0.901306
Factor21	prot	-0.0066	-0.205568	0.837	-0.0693445	0.0562164	Pearson	0.864443
Factor21	gex	0.13	4.20566	2.84e-05	0.0714343	0.194768	Pearson	0.0001278

## Sheet: Supplementary Data 2
	factor	p	estimate	group1	group2	n1	n2	conf.low	conf.high	clin_var	test	padj
1	Factor1	0.198	-0.0862082	1	0	50	558	-0.216422	0.0464852	RP_YESNO	wilcox	0.854521
2	Factor10	0.007	-0.496303	1	0	50	558	-0.855346	-0.141588	RP_YESNO	wilcox	0.315
3	Factor11	0.997	0.00152251	1	0	50	558	-0.326863	0.350092	RP_YESNO	wilcox	0.999
4	Factor12	0.018	-0.439065	1	0	50	558	-0.804638	-0.0741701	RP_YESNO	wilcox	0.514957
5	Factor13	0.414	-0.148773	1	0	50	558	-0.514965	0.212127	RP_YESNO	wilcox	0.871364
6	Factor14	0.573	0.073598	1	0	50	558	-0.184339	0.329438	RP_YESNO	wilcox	0.935207
7	Factor15	0.992	0.000899894	1	0	50	558	-0.266042	0.267819	RP_YESNO	wilcox	0.999
8	Factor16	0.342	-0.161518	1	0	50	558	-0.496412	0.184389	RP_YESNO	wilcox	0.871364
9	Factor17	0.338	-0.135009	1	0	50	558	-0.402624	0.140673	RP_YESNO	wilcox	0.871364
10	Factor18	0.689	0.0514304	1	0	50	558	-0.208769	0.306504	RP_YESNO	wilcox	0.971719
11	Factor19	0.412	-0.105154	1	0	50	558	-0.337959	0.144097	RP_YESNO	wilcox	0.871364
12	Factor2	0.018	0.806976	1	0	50	558	0.133152	1.46191	RP_YESNO	wilcox	0.514957
13	Factor20	0.000376	0.444604	1	0	50	558	0.202525	0.689735	RP_YESNO	wilcox	0.047376
14	Factor21	0.413	0.123105	1	0	50	558	-0.167266	0.414631	RP_YESNO	wilcox	0.871364
15	Factor3	0.862	-0.0421786	1	0	50	558	-0.504116	0.41026	RP_YESNO	wilcox	0.999
16	Factor4	0.603	0.162373	1	0	50	558	-0.436446	0.738954	RP_YESNO	wilcox	0.945774
17	Factor5	0.424	-0.234859	1	0	50	558	-0.82208	0.338273	RP_YESNO	wilcox	0.871364
18	Factor6	0.277	0.134497	1	0	50	558	-0.111554	0.376939	RP_YESNO	wilcox	0.870435
19	Factor7	0.67	0.129208	1	0	50	558	-0.484157	0.73888	RP_YESNO	wilcox	0.965621
20	Factor8	0.768	-0.0346352	1	0	50	558	-0.256569	0.193147	RP_YESNO	wilcox	0.977066
21	Factor9	0.19	-0.235503	1	0	50	558	-0.577561	0.114381	RP_YESNO	wilcox	0.854521
22	Factor1	0.000565	-0.172721	1	0	87	789	-0.275285	-0.0750713	INR_YESNO	wilcox	0.05139
23	Factor10	0.066	-0.260319	1	0	87	789	-0.534521	0.0166917	INR_YESNO	wilcox	0.748125
24	Factor11	0.404	-0.102362	1	0	87	789	-0.344116	0.132927	INR_YESNO	wilcox	0.871364
25	Factor12	0.994	-0.00121243	1	0	87	789	-0.33123	0.315967	INR_YESNO	wilcox	0.999
26	Factor13	0.787	-0.0365606	1	0	87	789	-0.291767	0.219469	INR_YESNO	wilcox	0.981802
27	Factor14	0.973	-0.00268609	1	0	87	789	-0.198895	0.185794	INR_YESNO	wilcox	0.999
28	Factor15	0.949	0.00829476	1	0	87	789	-0.206377	0.215149	INR_YESNO	wilcox	0.999
29	Factor16	0.004	-0.396654	1	0	87	789	-0.669329	-0.126402	INR_YESNO	wilcox	0.198692
30	Factor17	0.322	0.110326	1	0	87	789	-0.110308	0.326299	INR_YESNO	wilcox	0.871364
31	Factor18	0.715	0.0392032	1	0	87	789	-0.171502	0.249451	INR_YESNO	wilcox	0.977066
32	Factor19	0.58	-0.0532797	1	0	87	789	-0.243439	0.1348	INR_YESNO	wilcox	0.941753
33	Factor2	0.244	0.315364	1	0	87	789	-0.229222	0.862012	INR_YESNO	wilcox	0.854521
34	Factor20	0.409	-0.0780964	1	0	87	789	-0.272111	0.115213	INR_YESNO	wilcox	0.871364
35	Factor21	0.856	-0.0189585	1	0	87	789	-0.226155	0.192749	INR_YESNO	wilcox	0.999
36	Factor3	0.04	0.393352	1	0	87	789	0.021803	0.770468	INR_YESNO	wilcox	0.663158
37	Factor4	0.543	0.151775	1	0	87	789	-0.329834	0.64592	INR_YESNO	wilcox	0.926763
38	Factor5	0.119	-0.352443	1	0	87	789	-0.802358	0.0889931	INR_YESNO	wilcox	0.780937
39	Factor6	0.534	-0.0499817	1	0	87	789	-0.217886	0.106355	INR_YESNO	wilcox	0.926763
40	Factor7	0.117	-0.368522	1	0	87	789	-0.825996	0.0953336	INR_YESNO	wilcox	0.780937
41	Factor8	0.361	0.0831295	1	0	87	789	-0.0946415	0.258274	INR_YESNO	wilcox	0.871364
42	Factor9	0.052	-0.2826	1	0	87	789	-0.567022	0.00265058	INR_YESNO	wilcox	0.733415
43	Factor1	0.303	0.0338292	1	0	517	423	-0.0294802	0.0955314	PLAQUE_YESNO	wilcox	0.871364
44	Factor10	0.246	-0.0957526	1	0	517	423	-0.256284	0.0654294	PLAQUE_YESNO	wilcox	0.854521
45	Factor11	0.002	0.234208	1	0	517	423	0.0884146	0.380698	PLAQUE_YESNO	wilcox	0.114545
46	Factor12	0.058	-0.168785	1	0	517	423	-0.344771	0.00615616	PLAQUE_YESNO	wilcox	0.733415
47	Factor13	0.001	0.242849	1	0	517	423	0.0959087	0.39142	PLAQUE_YESNO	wilcox	0.07875
48	Factor14	0.043	-0.118195	1	0	517	423	-0.233173	-0.00364714	PLAQUE_YESNO	wilcox	0.678825
49	Factor15	0.438	-0.0484719	1	0	517	423	-0.172991	0.0759189	PLAQUE_YESNO	wilcox	0.87879
50	Factor16	0.33	-0.0790807	1	0	517	423	-0.236819	0.0800949	PLAQUE_YESNO	wilcox	0.871364
51	Factor17	0.895	-0.00858035	1	0	517	423	-0.13262	0.1146	PLAQUE_YESNO	wilcox	0.999
52	Factor18	0.009	0.155557	1	0	517	423	0.0378313	0.272774	PLAQUE_YESNO	wilcox	0.378
53	Factor19	0.955	0.00290841	1	0	517	423	-0.106973	0.115704	PLAQUE_YESNO	wilcox	0.999
54	Factor2	0.016	0.363468	1	0	517	423	0.068769	0.655282	PLAQUE_YESNO	wilcox	0.514957
55	Factor20	0.559	-0.0345818	1	0	517	423	-0.150835	0.0836607	PLAQUE_YESNO	wilcox	0.926763
56	Factor21	0.75	0.0204499	1	0	517	423	-0.103563	0.147972	PLAQUE_YESNO	wilcox	0.977066
57	Factor3	0.423	-0.0811045	1	0	517	423	-0.285926	0.118763	PLAQUE_YESNO	wilcox	0.871364
58	Factor4	0.679	0.0548306	1	0	517	423	-0.202153	0.309796	PLAQUE_YESNO	wilcox	0.965621
59	Factor5	0.07	0.243461	1	0	517	423	-0.0190009	0.508902	PLAQUE_YESNO	wilcox	0.74865
60	Factor6	2.54E-06	0.2458027844	1	0	517	423	0.1456355486	0.3487782783	PLAQUE_YESNO	wilcox	0.0016002
61	Factor7	0.251	-0.154644	1	0	517	423	-0.420691	0.112637	PLAQUE_YESNO	wilcox	0.854521
62	Factor8	0.913	-0.00626793	1	0	517	423	-0.109316	0.0975818	PLAQUE_YESNO	wilcox	0.999
63	Factor9	0.267	0.0982228	1	0	517	423	-0.0734458	0.274886	PLAQUE_YESNO	wilcox	0.867437
64	Factor1	0.0585	-0.0604721	1	0	341	655	-0.122592	0.00245822	MH_TR_END	wilcox	0.733415
65	Factor10	0.874	0.013045	1	0	341	655	-0.152493	0.179678	MH_TR_END	wilcox	0.999
66	Factor11	0.926	-0.0070965	1	0	341	655	-0.151803	0.138405	MH_TR_END	wilcox	0.999
67	Factor12	0.746	0.0290703	1	0	341	655	-0.150078	0.204304	MH_TR_END	wilcox	0.977066
68	Factor13	0.386	0.0671184	1	0	341	655	-0.0852387	0.218832	MH_TR_END	wilcox	0.871364
69	Factor14	0.0477	-0.112544	1	0	341	655	-0.227615	-0.00106973	MH_TR_END	wilcox	0.7155
70	Factor15	0.436	0.0492238	1	0	341	655	-0.0738116	0.174832	MH_TR_END	wilcox	0.87879
71	Factor16	0.932	-0.00765381	1	0	341	655	-0.168946	0.157877	MH_TR_END	wilcox	0.999
72	Factor17	0.264	-0.0719811	1	0	341	655	-0.198756	0.0552394	MH_TR_END	wilcox	0.867437
73	Factor18	0.524	-0.0380142	1	0	341	655	-0.156551	0.0796608	MH_TR_END	wilcox	0.926763
74	Factor19	0.0702	-0.103031	1	0	341	655	-0.215153	0.00836605	MH_TR_END	wilcox	0.74865
75	Factor2	0.422	-0.123925	1	0	341	655	-0.4251	0.182277	MH_TR_END	wilcox	0.871364
76	Factor20	0.372	0.0536296	1	0	341	655	-0.0651003	0.172633	MH_TR_END	wilcox	0.871364
77	Factor21	0.793	-0.0165457	1	0	341	655	-0.143086	0.110491	MH_TR_END	wilcox	0.982456
78	Factor3	0.957	-0.00550685	1	0	341	655	-0.21002	0.199449	MH_TR_END	wilcox	0.999
79	Factor4	0.729	-0.0451179	1	0	341	655	-0.304525	0.213815	MH_TR_END	wilcox	0.977066
80	Factor5	0.594	0.0755514	1	0	341	655	-0.199332	0.355273	MH_TR_END	wilcox	0.945774
81	Factor6	0.8	0.0128269	1	0	341	655	-0.08845	0.11256	MH_TR_END	wilcox	0.982456
82	Factor7	0.904	-0.0166392	1	0	341	655	-0.2897	0.259824	MH_TR_END	wilcox	0.999
83	Factor8	0.0312	-0.116382	1	0	341	655	-0.222019	-0.010576	MH_TR_END	wilcox	0.6573
84	Factor9	0.391	-0.0741949	1	0	341	655	-0.246636	0.0975064	MH_TR_END	wilcox	0.871364
85	Factor1	0.422	0.132149	1	0	13	983	-0.188991	0.533086	MH_TR_END_D%Hypothyreoidism	wilcox	0.871364
86	Factor10	0.156	-0.461904	1	0	13	983	-1.10385	0.189025	MH_TR_END_D%Hypothyreoidism	wilcox	0.832881
87	Factor11	0.93	0.0275064	1	0	13	983	-0.576566	0.666284	MH_TR_END_D%Hypothyreoidism	wilcox	0.999
88	Factor12	0.18	0.593053	1	0	13	983	-0.302313	1.36376	MH_TR_END_D%Hypothyreoidism	wilcox	0.854521
89	Factor13	0.144	0.569987	1	0	13	983	-0.208732	1.2927	MH_TR_END_D%Hypothyreoidism	wilcox	0.808407
90	Factor14	0.238	-0.268465	1	0	13	983	-0.724503	0.190723	MH_TR_END_D%Hypothyreoidism	wilcox	0.854521
91	Factor15	0.112	0.447777	1	0	13	983	-0.10404	1.00005	MH_TR_END_D%Hypothyreoidism	wilcox	0.780937
92	Factor16	0.977	0.00911388	1	0	13	983	-0.59991	0.608209	MH_TR_END_D%Hypothyreoidism	wilcox	0.999
93	Factor17	0.868	-0.042827	1	0	13	983	-0.564254	0.475632	MH_TR_END_D%Hypothyreoidism	wilcox	0.999
94	Factor18	0.77	-0.0882166	1	0	13	983	-0.701672	0.508679	MH_TR_END_D%Hypothyreoidism	wilcox	0.977066
95	Factor19	0.976	0.0103361	1	0	13	983	-0.482029	0.523157	MH_TR_END_D%Hypothyreoidism	wilcox	0.999
96	Factor2	0.315	0.585832	1	0	13	983	-0.624688	1.7654	MH_TR_END_D%Hypothyreoidism	wilcox	0.871364
97	Factor20	0.593	-0.130385	1	0	13	983	-0.627096	0.352145	MH_TR_END_D%Hypothyreoidism	wilcox	0.945774
98	Factor21	0.917	-0.0298183	1	0	13	983	-0.575229	0.547443	MH_TR_END_D%Hypothyreoidism	wilcox	0.999
99	Factor3	0.188	0.544183	1	0	13	983	-0.274029	1.48751	MH_TR_END_D%Hypothyreoidism	wilcox	0.854521
100	Factor4	0.899	-0.0634835	1	0	13	983	-1.08732	0.884598	MH_TR_END_D%Hypothyreoidism	wilcox	0.999
101	Factor5	0.434	-0.447824	1	0	13	983	-1.55093	0.713469	MH_TR_END_D%Hypothyreoidism	wilcox	0.87879
102	Factor6	0.748	0.0731638	1	0	13	983	-0.350547	0.47049	MH_TR_END_D%Hypothyreoidism	wilcox	0.977066
103	Factor7	0.952	0.0286238	1	0	13	983	-0.950993	1.00214	MH_TR_END_D%Hypothyreoidism	wilcox	0.999
104	Factor8	0.846	0.0575856	1	0	13	983	-0.568314	0.580906	MH_TR_END_D%Hypothyreoidism	wilcox	0.999
105	Factor9	0.0175	-0.882022	1	0	13	983	-1.59384	-0.163667	MH_TR_END_D%Hypothyreoidism	wilcox	0.514957
106	Factor1	0.192	0.294217	1	0	5	991	-0.216843	0.885224	MH_TR_END_D%Hyperthyreoidism	wilcox	0.854521
107	Factor10	0.678	0.250413	1	0	5	991	-0.979625	1.57268	MH_TR_END_D%Hyperthyreoidism	wilcox	0.965621
108	Factor11	0.369	-0.502598	1	0	5	991	-1.72762	0.639366	MH_TR_END_D%Hyperthyreoidism	wilcox	0.871364
109	Factor12	0.531	0.543384	1	0	5	991	-1.20269	2.17434	MH_TR_END_D%Hyperthyreoidism	wilcox	0.926763
110	Factor13	0.735	0.161342	1	0	5	991	-0.864237	1.11776	MH_TR_END_D%Hyperthyreoidism	wilcox	0.977066
111	Factor14	0.456	0.292723	1	0	5	991	-0.551358	1.02944	MH_TR_END_D%Hyperthyreoidism	wilcox	0.888165
112	Factor15	0.422	0.302025	1	0	5	991	-0.472295	1.07144	MH_TR_END_D%Hyperthyreoidism	wilcox	0.871364
113	Factor16	0.127	-0.881516	1	0	5	991	-2.1758	0.290244	MH_TR_END_D%Hyperthyreoidism	wilcox	0.781442
114	Factor17	0.69	0.136617	1	0	5	991	-0.650638	0.92883	MH_TR_END_D%Hyperthyreoidism	wilcox	0.971719
115	Factor18	0.34	0.441062	1	0	5	991	-0.476317	1.32243	MH_TR_END_D%Hyperthyreoidism	wilcox	0.871364
116	Factor19	0.994	-0.00361931	1	0	5	991	-0.98822	1.06114	MH_TR_END_D%Hyperthyreoidism	wilcox	0.999
117	Factor2	0.303	-0.796353	1	0	5	991	-2.57301	0.819922	MH_TR_END_D%Hyperthyreoidism	wilcox	0.871364
118	Factor20	0.846	-0.0824378	1	0	5	991	-0.753844	0.641315	MH_TR_END_D%Hyperthyreoidism	wilcox	0.999
119	Factor21	0.173	-0.434228	1	0	5	991	-1.16034	0.208461	MH_TR_END_D%Hyperthyreoidism	wilcox	0.854521
120	Factor3	0.365	-0.548244	1	0	5	991	-1.87981	0.739632	MH_TR_END_D%Hyperthyreoidism	wilcox	0.871364
121	Factor4	0.559	-0.493424	1	0	5	991	-2.33893	1.20641	MH_TR_END_D%Hyperthyreoidism	wilcox	0.926763
122	Factor5	0.0926	-1.38849	1	0	5	991	-3.26159	0.265672	MH_TR_END_D%Hyperthyreoidism	wilcox	0.780937
123	Factor6	0.331	-0.328258	1	0	5	991	-1.06603	0.307125	MH_TR_END_D%Hyperthyreoidism	wilcox	0.871364
124	Factor7	0.412	0.774409	1	0	5	991	-1.10915	2.81638	MH_TR_END_D%Hyperthyreoidism	wilcox	0.871364
125	Factor8	0.231	-0.343397	1	0	5	991	-0.911526	0.24582	MH_TR_END_D%Hyperthyreoidism	wilcox	0.854521
126	Factor9	0.432	0.419254	1	0	5	991	-0.711768	1.69009	MH_TR_END_D%Hyperthyreoidism	wilcox	0.877935
127	Factor1	0.644	0.125525	1	0	3	993	-0.729229	1.03322	MH_TR_END_D%DM1	wilcox	0.961422
128	Factor10	0.316	0.71056	1	0	3	993	-0.792157	2.48012	MH_TR_END_D%DM1	wilcox	0.871364
129	Factor11	0.819	-0.0981582	1	0	3	993	-1.25526	1.01772	MH_TR_END_D%DM1	wilcox	0.989655
130	Factor12	0.691	0.259049	1	0	3	993	-1.16819	1.59033	MH_TR_END_D%DM1	wilcox	0.971719
131	Factor13	0.727	-0.184122	1	0	3	993	-1.40037	0.986407	MH_TR_END_D%DM1	wilcox	0.977066
132	Factor14	0.936	-0.0390235	1	0	3	993	-1.42006	0.966954	MH_TR_END_D%DM1	wilcox	0.999
133	Factor15	0.302	0.51478	1	0	3	993	-0.569758	1.77033	MH_TR_END_D%DM1	wilcox	0.871364
134	Factor16	0.174	0.750135	1	0	3	993	-0.422877	1.98927	MH_TR_END_D%DM1	wilcox	0.854521
135	Factor17	0.426	0.494588	1	0	3	993	-0.920962	1.67097	MH_TR_END_D%DM1	wilcox	0.871364
136	Factor18	0.34	-0.389286	1	0	3	993	-1.21525	0.46919	MH_TR_END_D%DM1	wilcox	0.871364
137	Factor19	0.941	0.0284305	1	0	3	993	-0.815333	0.768444	MH_TR_END_D%DM1	wilcox	0.999
138	Factor2	0.67	-0.434513	1	0	3	993	-3.15757	1.95433	MH_TR_END_D%DM1	wilcox	0.965621
139	Factor20	0.096	0.710864	1	0	3	993	-0.167498	1.59664	MH_TR_END_D%DM1	wilcox	0.780937
140	Factor21	0.0739	0.914149	1	0	3	993	-0.0884387	1.85947	MH_TR_END_D%DM1	wilcox	0.750919
141	Factor3	0.152	1.39357	1	0	3	993	-0.533917	3.78318	MH_TR_END_D%DM1	wilcox	0.818462
142	Factor4	0.736	-0.288689	1	0	3	993	-2.73641	1.64639	MH_TR_END_D%DM1	wilcox	0.977066
143	Factor5	0.0821	1.94592	1	0	3	993	-0.32064	3.75894	MH_TR_END_D%DM1	wilcox	0.760632
144	Factor6	0.125	1.13745	1	0	3	993	-0.328334	2.22102	MH_TR_END_D%DM1	wilcox	0.781442
145	Factor7	0.517	-0.53474	1	0	3	993	-2.56824	1.32129	MH_TR_END_D%DM1	wilcox	0.926763
146	Factor8	0.0371	-0.953666	1	0	3	993	-1.83561	-0.0800608	MH_TR_END_D%DM1	wilcox	0.663158
147	Factor9	0.625	-0.322428	1	0	3	993	-1.68582	1.0232	MH_TR_END_D%DM1	wilcox	0.96
148	Factor1	0.178	-0.105227	1	0	44	952	-0.256599	0.0529586	MH_TR_END_D%DM2	wilcox	0.854521
149	Factor10	0.185	-0.288263	1	0	44	952	-0.708091	0.144863	MH_TR_END_D%DM2	wilcox	0.854521
150	Factor11	0.106	0.277352	1	0	44	952	-0.0566269	0.611017	MH_TR_END_D%DM2	wilcox	0.780937
151	Factor12	0.152	0.29818	1	0	44	952	-0.111491	0.695989	MH_TR_END_D%DM2	wilcox	0.818462
152	Factor13	0.125	0.256092	1	0	44	952	-0.0712959	0.584907	MH_TR_END_D%DM2	wilcox	0.781442
153	Factor14	0.394	-0.129705	1	0	44	952	-0.439038	0.171116	MH_TR_END_D%DM2	wilcox	0.871364
154	Factor15	0.627	0.0666711	1	0	44	952	-0.215235	0.355101	MH_TR_END_D%DM2	wilcox	0.96
155	Factor16	0.059	-0.405248	1	0	44	952	-0.836164	0.0177448	MH_TR_END_D%DM2	wilcox	0.733415
156	Factor17	0.255	-0.172708	1	0	44	952	-0.466453	0.130911	MH_TR_END_D%DM2	wilcox	0.854521
157	Factor18	0.923	0.014235	1	0	44	952	-0.283281	0.300325	MH_TR_END_D%DM2	wilcox	0.999
158	Factor19	0.217	-0.157709	1	0	44	952	-0.403915	0.0994807	MH_TR_END_D%DM2	wilcox	0.854521
159	Factor2	0.231	0.410572	1	0	44	952	-0.252723	1.08269	MH_TR_END_D%DM2	wilcox	0.854521
160	Factor20	0.528	-0.0893669	1	0	44	952	-0.375593	0.194857	MH_TR_END_D%DM2	wilcox	0.926763
161	Factor21	0.285	0.146383	1	0	44	952	-0.131146	0.429474	MH_TR_END_D%DM2	wilcox	0.870435
162	Factor3	0.764	0.0775688	1	0	44	952	-0.44961	0.591411	MH_TR_END_D%DM2	wilcox	0.977066
163	Factor4	0.55	-0.170604	1	0	44	952	-0.767821	0.39918	MH_TR_END_D%DM2	wilcox	0.926763
164	Factor5	0.733	0.1208	1	0	44	952	-0.548526	0.775518	MH_TR_END_D%DM2	wilcox	0.977066
165	Factor6	0.464	0.0841248	1	0	44	952	-0.146959	0.313287	MH_TR_END_D%DM2	wilcox	0.889636
166	Factor7	0.675	0.120149	1	0	44	952	-0.496253	0.741791	MH_TR_END_D%DM2	wilcox	0.965621
167	Factor8	0.0018	-0.427074	1	0	44	952	-0.693953	-0.163122	MH_TR_END_D%DM2	wilcox	0.114545
168	Factor9	0.407	-0.179761	1	0	44	952	-0.617906	0.243584	MH_TR_END_D%DM2	wilcox	0.871364
169	Factor1	0.0387	-0.0673772	1	0	307	689	-0.131254	-0.00337059	MH_TR_END_D%Hypercholesterolemia	wilcox	0.663158
170	Factor10	0.903	0.0105029	1	0	307	689	-0.159889	0.182515	MH_TR_END_D%Hypercholesterolemia	wilcox	0.999
171	Factor11	0.865	0.0125975	1	0	307	689	-0.136596	0.162135	MH_TR_END_D%Hypercholesterolemia	wilcox	0.999
172	Factor12	0.967	0.00431216	1	0	307	689	-0.181401	0.184811	MH_TR_END_D%Hypercholesterolemia	wilcox	0.999
173	Factor13	0.326	0.0778468	1	0	307	689	-0.0787738	0.234277	MH_TR_END_D%Hypercholesterolemia	wilcox	0.871364
174	Factor14	0.0391	-0.119988	1	0	307	689	-0.238405	-0.00592267	MH_TR_END_D%Hypercholesterolemia	wilcox	0.663158
175	Factor15	0.757	0.0202803	1	0	307	689	-0.106491	0.147745	MH_TR_END_D%Hypercholesterolemia	wilcox	0.977066
176	Factor16	0.421	0.070889	1	0	307	689	-0.0975473	0.239619	MH_TR_END_D%Hypercholesterolemia	wilcox	0.871364
177	Factor17	0.232	-0.0790186	1	0	307	689	-0.20972	0.0515021	MH_TR_END_D%Hypercholesterolemia	wilcox	0.854521
178	Factor18	0.242	-0.0732772	1	0	307	689	-0.193976	0.0492313	MH_TR_END_D%Hypercholesterolemia	wilcox	0.854521
179	Factor19	0.0596	-0.111236	1	0	307	689	-0.228728	0.00422768	MH_TR_END_D%Hypercholesterolemia	wilcox	0.733415
180	Factor2	0.559	-0.0940896	1	0	307	689	-0.40656	0.226206	MH_TR_END_D%Hypercholesterolemia	wilcox	0.926763
181	Factor20	0.306	0.0632925	1	0	307	689	-0.0591066	0.186444	MH_TR_END_D%Hypercholesterolemia	wilcox	0.871364
182	Factor21	0.8	-0.0164398	1	0	307	689	-0.146022	0.114507	MH_TR_END_D%Hypercholesterolemia	wilcox	0.982456
183	Factor3	0.559	-0.0611026	1	0	307	689	-0.274296	0.14863	MH_TR_END_D%Hypercholesterolemia	wilcox	0.926763
184	Factor4	0.915	0.0148219	1	0	307	689	-0.251802	0.283867	MH_TR_END_D%Hypercholesterolemia	wilcox	0.999
185	Factor5	0.514	0.0951098	1	0	307	689	-0.188694	0.384059	MH_TR_END_D%Hypercholesterolemia	wilcox	0.926763
186	Factor6	0.878	-0.00833198	1	0	307	689	-0.112095	0.0936372	MH_TR_END_D%Hypercholesterolemia	wilcox	0.999
187	Factor7	0.705	-0.0540603	1	0	307	689	-0.335492	0.230568	MH_TR_END_D%Hypercholesterolemia	wilcox	0.976154
188	Factor8	0.127	-0.0843738	1	0	307	689	-0.192671	0.0250672	MH_TR_END_D%Hypercholesterolemia	wilcox	0.781442
189	Factor9	0.721	-0.031479	1	0	307	689	-0.207204	0.148193	MH_TR_END_D%Hypercholesterolemia	wilcox	0.977066
190	Factor1	0.945	-0.00900044	1	0	9	987	-0.337692	0.310579	MH_TR_END_D%Hypertriglyceridemia	wilcox	0.999
191	Factor10	0.44	0.283049	1	0	9	987	-0.45989	1.05981	MH_TR_END_D%Hypertriglyceridemia	wilcox	0.88
192	Factor11	0.129	0.472835	1	0	9	987	-0.157417	1.09099	MH_TR_END_D%Hypertriglyceridemia	wilcox	0.781442
193	Factor12	0.632	0.184612	1	0	9	987	-0.687689	0.95905	MH_TR_END_D%Hypertriglyceridemia	wilcox	0.96
194	Factor13	0.681	-0.181138	1	0	9	987	-0.954376	0.723329	MH_TR_END_D%Hypertriglyceridemia	wilcox	0.966284
195	Factor14	0.917	-0.0276193	1	0	9	987	-0.532894	0.464821	MH_TR_END_D%Hypertriglyceridemia	wilcox	0.999
196	Factor15	0.651	0.1334	1	0	9	987	-0.491662	0.761028	MH_TR_END_D%Hypertriglyceridemia	wilcox	0.965621
197	Factor16	0.445	-0.360829	1	0	9	987	-1.27692	0.635353	MH_TR_END_D%Hypertriglyceridemia	wilcox	0.884385
198	Factor17	0.304	0.284676	1	0	9	987	-0.272079	0.832683	MH_TR_END_D%Hypertriglyceridemia	wilcox	0.871364
199	Factor18	0.249	-0.339694	1	0	9	987	-0.937815	0.242192	MH_TR_END_D%Hypertriglyceridemia	wilcox	0.854521
200	Factor19	0.944	0.0155193	1	0	9	987	-0.446489	0.451877	MH_TR_END_D%Hypertriglyceridemia	wilcox	0.999
201	Factor2	0.111	-1.06316	1	0	9	987	-2.49991	0.249742	MH_TR_END_D%Hypertriglyceridemia	wilcox	0.780937
202	Factor20	0.726	-0.102602	1	0	9	987	-0.66089	0.45729	MH_TR_END_D%Hypertriglyceridemia	wilcox	0.977066
203	Factor21	0.668	-0.137376	1	0	9	987	-0.7902	0.544105	MH_TR_END_D%Hypertriglyceridemia	wilcox	0.965621
204	Factor3	0.249	0.681062	1	0	9	987	-0.474393	1.8642	MH_TR_END_D%Hypertriglyceridemia	wilcox	0.854521
205	Factor4	0.477	-0.483972	1	0	9	987	-1.91147	1.02525	MH_TR_END_D%Hypertriglyceridemia	wilcox	0.901617
206	Factor5	0.639	0.348034	1	0	9	987	-1.12829	1.83539	MH_TR_END_D%Hypertriglyceridemia	wilcox	0.96
207	Factor6	0.4	0.176183	1	0	9	987	-0.291094	0.637244	MH_TR_END_D%Hypertriglyceridemia	wilcox	0.871364
208	Factor7	0.906	-0.0751433	1	0	9	987	-1.51642	1.38357	MH_TR_END_D%Hypertriglyceridemia	wilcox	0.999
209	Factor8	0.253	-0.280243	1	0	9	987	-0.787066	0.205668	MH_TR_END_D%Hypertriglyceridemia	wilcox	0.854521
210	Factor9	0.198	-0.607568	1	0	9	987	-1.51797	0.34485	MH_TR_END_D%Hypertriglyceridemia	wilcox	0.854521
211	Factor1	0.883	0.0194938	1	0	16	980	-0.24566	0.361273	MH_TR_END_D%Other	wilcox	0.999
212	Factor10	0.271	0.358307	1	0	16	980	-0.299184	0.98889	MH_TR_END_D%Other	wilcox	0.867437
213	Factor11	0.745	0.0833745	1	0	16	980	-0.433223	0.619541	MH_TR_END_D%Other	wilcox	0.977066
214	Factor12	0.529	0.197306	1	0	16	980	-0.396367	0.78887	MH_TR_END_D%Other	wilcox	0.926763
215	Factor13	0.376	-0.262945	1	0	16	980	-0.875894	0.339635	MH_TR_END_D%Other	wilcox	0.871364
216	Factor14	0.406	0.155244	1	0	16	980	-0.233317	0.564953	MH_TR_END_D%Other	wilcox	0.871364
217	Factor15	0.674	-0.103773	1	0	16	980	-0.600466	0.398548	MH_TR_END_D%Other	wilcox	0.965621
218	Factor16	0.496	0.210735	1	0	16	980	-0.388988	0.82301	MH_TR_END_D%Other	wilcox	0.92177
219	Factor17	0.565	0.116981	1	0	16	980	-0.285704	0.513101	MH_TR_END_D%Other	wilcox	0.934252
220	Factor18	0.331	-0.221111	1	0	16	980	-0.660578	0.21924	MH_TR_END_D%Other	wilcox	0.871364
221	Factor19	0.603	0.125984	1	0	16	980	-0.322224	0.607888	MH_TR_END_D%Other	wilcox	0.945774
222	Factor2	0.698	-0.244636	1	0	16	980	-1.51429	1.05698	MH_TR_END_D%Other	wilcox	0.976154
223	Factor20	0.573	-0.13363	1	0	16	980	-0.595466	0.344839	MH_TR_END_D%Other	wilcox	0.935207
224	Factor21	0.831	-0.0525493	1	0	16	980	-0.539975	0.446619	MH_TR_END_D%Other	wilcox	0.995304
225	Factor3	0.891	-0.0475025	1	0	16	980	-0.807308	0.689313	MH_TR_END_D%Other	wilcox	0.999
226	Factor4	0.55	0.294306	1	0	16	980	-0.720126	1.27072	MH_TR_END_D%Other	wilcox	0.926763
227	Factor5	0.901	0.0650692	1	0	16	980	-1.03022	1.09087	MH_TR_END_D%Other	wilcox	0.999
228	Factor6	0.0813	-0.287863	1	0	16	980	-0.640509	0.036739	MH_TR_END_D%Other	wilcox	0.760632
229	Factor7	0.87	0.0886906	1	0	16	980	-1.01882	1.2151	MH_TR_END_D%Other	wilcox	0.999
230	Factor8	0.106	-0.365031	1	0	16	980	-0.806289	0.0804793	MH_TR_END_D%Other	wilcox	0.780937
231	Factor9	0.0365	-0.714901	1	0	16	980	-1.35312	-0.0446235	MH_TR_END_D%Other	wilcox	0.663158
232	Factor1	0.368	-0.029414	1	0	338	658	-0.0925131	0.0346849	MH_TR_CV	wilcox	0.871364
233	Factor10	0.354	0.0760631	1	0	338	658	-0.0863043	0.239266	MH_TR_CV	wilcox	0.871364
234	Factor11	0.719	-0.028101	1	0	338	658	-0.176366	0.119468	MH_TR_CV	wilcox	0.977066
235	Factor12	0.352	-0.0832247	1	0	338	658	-0.263838	0.092309	MH_TR_CV	wilcox	0.871364
236	Factor13	0.0596	0.149175	1	0	338	658	-0.00650613	0.30406	MH_TR_CV	wilcox	0.733415
237	Factor14	0.948	-0.00382944	1	0	338	658	-0.119787	0.112042	MH_TR_CV	wilcox	0.999
238	Factor15	0.5	0.0431164	1	0	338	658	-0.0821744	0.168078	MH_TR_CV	wilcox	0.926471
239	Factor16	0.14	0.121769	1	0	338	658	-0.0422534	0.285316	MH_TR_CV	wilcox	0.80027
240	Factor17	0.915	-0.0071353	1	0	338	658	-0.136024	0.12081	MH_TR_CV	wilcox	0.999
241	Factor18	0.344	-0.0567429	1	0	338	658	-0.174736	0.0603072	MH_TR_CV	wilcox	0.871364
242	Factor19	0.834	0.0110783	1	0	338	658	-0.0993596	0.121345	MH_TR_CV	wilcox	0.997002
243	Factor2	0.811	0.0372077	1	0	338	658	-0.268383	0.349162	MH_TR_CV	wilcox	0.986351
244	Factor20	0.611	0.030735	1	0	338	658	-0.08814	0.149248	MH_TR_CV	wilcox	0.945774
245	Factor21	0.412	-0.053366	1	0	338	658	-0.179267	0.0740001	MH_TR_CV	wilcox	0.871364
246	Factor3	0.0581	0.20259	1	0	338	658	-0.00620586	0.40639	MH_TR_CV	wilcox	0.733415
247	Factor4	0.903	-0.0158466	1	0	338	658	-0.271305	0.243582	MH_TR_CV	wilcox	0.999
248	Factor5	0.114	0.218848	1	0	338	658	-0.0520572	0.492545	MH_TR_CV	wilcox	0.780937
249	Factor6	0.655	0.0230658	1	0	338	658	-0.0773625	0.124643	MH_TR_CV	wilcox	0.965621
250	Factor7	0.608	-0.0687946	1	0	338	658	-0.340497	0.204892	MH_TR_CV	wilcox	0.945774
251	Factor8	0.0041	-0.162194	1	0	338	658	-0.271922	-0.0520751	MH_TR_CV	wilcox	0.198692
252	Factor9	0.53	0.0549578	1	0	338	658	-0.117922	0.227475	MH_TR_CV	wilcox	0.926763
253	Factor1	0.536	-0.0217695	1	0	249	747	-0.0920354	0.0485763	MH_TR_CV_D%Hypertension	wilcox	0.926763
254	Factor10	0.262	0.0989053	1	0	249	747	-0.0747506	0.275355	MH_TR_CV_D%Hypertension	wilcox	0.867437
255	Factor11	0.542	0.0491744	1	0	249	747	-0.114355	0.21401	MH_TR_CV_D%Hypertension	wilcox	0.926763
256	Factor12	0.611	-0.0486227	1	0	249	747	-0.245448	0.144447	MH_TR_CV_D%Hypertension	wilcox	0.945774
257	Factor13	0.0384	0.17748	1	0	249	747	0.00958068	0.343348	MH_TR_CV_D%Hypertension	wilcox	0.663158
258	Factor14	0.752	0.0201558	1	0	249	747	-0.104946	0.14708	MH_TR_CV_D%Hypertension	wilcox	0.977066
259	Factor15	0.0903	0.116076	1	0	249	747	-0.0192213	0.254775	MH_TR_CV_D%Hypertension	wilcox	0.780937
260	Factor16	0.89	0.0134664	1	0	249	747	-0.166914	0.190706	MH_TR_CV_D%Hypertension	wilcox	0.999
261	Factor17	0.422	0.0564604	1	0	249	747	-0.0815152	0.198226	MH_TR_CV_D%Hypertension	wilcox	0.871364
262	Factor18	0.241	-0.07813	1	0	249	747	-0.205596	0.0510568	MH_TR_CV_D%Hypertension	wilcox	0.854521
263	Factor19	0.653	0.0268821	1	0	249	747	-0.0937514	0.146183	MH_TR_CV_D%Hypertension	wilcox	0.965621
264	Factor2	0.87	0.0278651	1	0	249	747	-0.305621	0.370589	MH_TR_CV_D%Hypertension	wilcox	0.999
265	Factor20	0.451	0.0498495	1	0	249	747	-0.0794649	0.179982	MH_TR_CV_D%Hypertension	wilcox	0.888165
266	Factor21	0.141	-0.10235	1	0	249	747	-0.240896	0.0353921	MH_TR_CV_D%Hypertension	wilcox	0.80027
267	Factor3	0.0431	0.233055	1	0	249	747	0.00774267	0.455061	MH_TR_CV_D%Hypertension	wilcox	0.678825
268	Factor4	0.642	0.0668342	1	0	249	747	-0.21639	0.347353	MH_TR_CV_D%Hypertension	wilcox	0.960713
269	Factor5	0.373	0.136078	1	0	249	747	-0.162238	0.430105	MH_TR_CV_D%Hypertension	wilcox	0.871364
270	Factor6	0.964	-0.00294038	1	0	249	747	-0.114047	0.106808	MH_TR_CV_D%Hypertension	wilcox	0.999
271	Factor7	0.51	-0.0996186	1	0	249	747	-0.39977	0.201872	MH_TR_CV_D%Hypertension	wilcox	0.926763
272	Factor8	0.000291	-0.223317	1	0	249	747	-0.343752	-0.102414	MH_TR_CV_D%Hypertension	wilcox	0.04662
273	Factor9	0.894	0.0135088	1	0	249	747	-0.176396	0.2037	MH_TR_CV_D%Hypertension	wilcox	0.999
274	Factor1	0.867	0.0123946	1	0	43	953	-0.134744	0.152419	MH_TR_CV_D%Myocardial_infarction	wilcox	0.999
275	Factor10	0.332	-0.198871	1	0	43	953	-0.604932	0.203366	MH_TR_CV_D%Myocardial_infarction	wilcox	0.871364
276	Factor11	0.117	0.269126	1	0	43	953	-0.0667068	0.613938	MH_TR_CV_D%Myocardial_infarction	wilcox	0.780937
277	Factor12	0.941	0.0150432	1	0	43	953	-0.358426	0.385086	MH_TR_CV_D%Myocardial_infarction	wilcox	0.999
278	Factor13	0.235	0.222266	1	0	43	953	-0.149924	0.602838	MH_TR_CV_D%Myocardial_infarction	wilcox	0.854521
279	Factor14	0.37	-0.131448	1	0	43	953	-0.399744	0.157767	MH_TR_CV_D%Myocardial_infarction	wilcox	0.871364
280	Factor15	0.266	-0.163701	1	0	43	953	-0.449257	0.123836	MH_TR_CV_D%Myocardial_infarction	wilcox	0.867437
281	Factor16	0.376	-0.179993	1	0	43	953	-0.581095	0.213563	MH_TR_CV_D%Myocardial_infarction	wilcox	0.871364
282	Factor17	0.104	-0.264927	1	0	43	953	-0.574843	0.0517332	MH_TR_CV_D%Myocardial_infarction	wilcox	0.780937
283	Factor18	0.0794	0.253595	1	0	43	953	-0.0280509	0.542636	MH_TR_CV_D%Myocardial_infarction	wilcox	0.760632
284	Factor19	0.867	0.0228723	1	0	43	953	-0.239974	0.283917	MH_TR_CV_D%Myocardial_infarction	wilcox	0.999
285	Factor2	0.145	0.605359	1	0	43	953	-0.208894	1.38531	MH_TR_CV_D%Myocardial_infarction	wilcox	0.808407
286	Factor20	0.383	0.127237	1	0	43	953	-0.16287	0.414513	MH_TR_CV_D%Myocardial_infarction	wilcox	0.871364
287	Factor21	0.121	-0.2277	1	0	43	953	-0.523261	0.0601511	MH_TR_CV_D%Myocardial_infarction	wilcox	0.781442
288	Factor3	0.233	0.297134	1	0	43	953	-0.19525	0.780702	MH_TR_CV_D%Myocardial_infarction	wilcox	0.854521
289	Factor4	0.388	-0.266493	1	0	43	953	-0.861087	0.314872	MH_TR_CV_D%Myocardial_infarction	wilcox	0.871364
290	Factor5	0.378	0.272217	1	0	43	953	-0.32955	0.880093	MH_TR_CV_D%Myocardial_infarction	wilcox	0.871364
291	Factor6	0.0782	0.209311	1	0	43	953	-0.0233563	0.441353	MH_TR_CV_D%Myocardial_infarction	wilcox	0.760632
292	Factor7	0.215	-0.359558	1	0	43	953	-0.945568	0.210603	MH_TR_CV_D%Myocardial_infarction	wilcox	0.854521
293	Factor8	0.000296	-0.520052	1	0	43	953	-0.803602	-0.244027	MH_TR_CV_D%Myocardial_infarction	wilcox	0.04662
294	Factor9	0.466	-0.157743	1	0	43	953	-0.602916	0.254894	MH_TR_CV_D%Myocardial_infarction	wilcox	0.889636
295	Factor1	0.55	0.0542258	1	0	32	964	-0.131536	0.23248	MH_TR_CV_D%Stroke	wilcox	0.926763
296	Factor10	0.114	0.379733	1	0	32	964	-0.0896111	0.84189	MH_TR_CV_D%Stroke	wilcox	0.780937
297	Factor11	0.133	-0.266629	1	0	32	964	-0.600336	0.081851	MH_TR_CV_D%Stroke	wilcox	0.796415
298	Factor12	0.283	-0.27715	1	0	32	964	-0.790898	0.238603	MH_TR_CV_D%Stroke	wilcox	0.870435
299	Factor13	0.406	0.193016	1	0	32	964	-0.273737	0.62081	MH_TR_CV_D%Stroke	wilcox	0.871364
300	Factor14	0.291	-0.159361	1	0	32	964	-0.458134	0.134765	MH_TR_CV_D%Stroke	wilcox	0.871364
301	Factor15	0.0606	-0.290701	1	0	32	964	-0.610637	0.0139821	MH_TR_CV_D%Stroke	wilcox	0.733415
302	Factor16	0.282	0.227405	1	0	32	964	-0.19529	0.642327	MH_TR_CV_D%Stroke	wilcox	0.870435
303	Factor17	0.528	-0.111388	1	0	32	964	-0.450049	0.24435	MH_TR_CV_D%Stroke	wilcox	0.926763
304	Factor18	0.421	-0.119992	1	0	32	964	-0.417711	0.163461	MH_TR_CV_D%Stroke	wilcox	0.871364
305	Factor19	0.312	-0.141349	1	0	32	964	-0.418771	0.133677	MH_TR_CV_D%Stroke	wilcox	0.871364
306	Factor2	0.675	-0.142104	1	0	32	964	-0.863518	0.561611	MH_TR_CV_D%Stroke	wilcox	0.965621
307	Factor20	0.704	-0.059248	1	0	32	964	-0.38381	0.268543	MH_TR_CV_D%Stroke	wilcox	0.976154
308	Factor21	0.2	0.222388	1	0	32	964	-0.119477	0.574249	MH_TR_CV_D%Stroke	wilcox	0.854521
309	Factor3	0.495	0.197795	1	0	32	964	-0.360092	0.732973	MH_TR_CV_D%Stroke	wilcox	0.92177
310	Factor4	0.528	-0.21507	1	0	32	964	-0.88778	0.469354	MH_TR_CV_D%Stroke	wilcox	0.926763
311	Factor5	0.325	0.382169	1	0	32	964	-0.375517	1.14208	MH_TR_CV_D%Stroke	wilcox	0.871364
312	Factor6	0.518	-0.104096	1	0	32	964	-0.417567	0.20873	MH_TR_CV_D%Stroke	wilcox	0.926763
313	Factor7	0.59	-0.171836	1	0	32	964	-0.864589	0.490121	MH_TR_CV_D%Stroke	wilcox	0.945774
314	Factor8	0.191	-0.187591	1	0	32	964	-0.463322	0.0956294	MH_TR_CV_D%Stroke	wilcox	0.854521
315	Factor9	0.512	0.151876	1	0	32	964	-0.299239	0.593165	MH_TR_CV_D%Stroke	wilcox	0.926763
316	Factor1	0.107	-0.112715	1	0	36	960	-0.265233	0.0246628	MH_TR_CV_D%Arrhythmia	wilcox	0.780937
317	Factor10	0.804	-0.0566234	1	0	36	960	-0.475601	0.376256	MH_TR_CV_D%Arrhythmia	wilcox	0.983385
318	Factor11	0.921	-0.0164402	1	0	36	960	-0.3517	0.321052	MH_TR_CV_D%Arrhythmia	wilcox	0.999
319	Factor12	0.382	-0.200194	1	0	36	960	-0.66114	0.260661	MH_TR_CV_D%Arrhythmia	wilcox	0.871364
320	Factor13	0.516	0.149746	1	0	36	960	-0.299846	0.595311	MH_TR_CV_D%Arrhythmia	wilcox	0.926763
321	Factor14	0.461	0.110217	1	0	36	960	-0.199323	0.42606	MH_TR_CV_D%Arrhythmia	wilcox	0.888165
322	Factor15	0.659	-0.0691831	1	0	36	960	-0.376209	0.235003	MH_TR_CV_D%Arrhythmia	wilcox	0.965621
323	Factor16	0.404	0.181165	1	0	36	960	-0.243083	0.597333	MH_TR_CV_D%Arrhythmia	wilcox	0.871364
324	Factor17	0.989	0.00263256	1	0	36	960	-0.316519	0.321096	MH_TR_CV_D%Arrhythmia	wilcox	0.999
325	Factor18	0.045	-0.282867	1	0	36	960	-0.564474	-0.00730118	MH_TR_CV_D%Arrhythmia	wilcox	0.691463
326	Factor19	0.743	0.0469131	1	0	36	960	-0.216479	0.319785	MH_TR_CV_D%Arrhythmia	wilcox	0.977066
327	Factor2	0.245	-0.401169	1	0	36	960	-1.10459	0.282512	MH_TR_CV_D%Arrhythmia	wilcox	0.854521
328	Factor20	0.844	-0.0265462	1	0	36	960	-0.314829	0.251275	MH_TR_CV_D%Arrhythmia	wilcox	0.999
329	Factor21	0.716	-0.0575933	1	0	36	960	-0.380274	0.256996	MH_TR_CV_D%Arrhythmia	wilcox	0.977066
330	Factor3	0.355	0.26584	1	0	36	960	-0.30351	0.817474	MH_TR_CV_D%Arrhythmia	wilcox	0.871364
331	Factor4	0.738	0.116521	1	0	36	960	-0.594505	0.796089	MH_TR_CV_D%Arrhythmia	wilcox	0.977066
332	Factor5	0.996	-0.00250426	1	0	36	960	-0.670597	0.672621	MH_TR_CV_D%Arrhythmia	wilcox	0.999
333	Factor6	0.158	0.207741	1	0	36	960	-0.0819315	0.475895	MH_TR_CV_D%Arrhythmia	wilcox	0.833058
334	Factor7	0.629	-0.180313	1	0	36	960	-0.916179	0.589299	MH_TR_CV_D%Arrhythmia	wilcox	0.96
335	Factor8	0.678	-0.071366	1	0	36	960	-0.410211	0.255568	MH_TR_CV_D%Arrhythmia	wilcox	0.965621
336	Factor9	0.774	-0.0549135	1	0	36	960	-0.455603	0.344991	MH_TR_CV_D%Arrhythmia	wilcox	0.977066
337	Factor1	0.185	-0.195815	1	0	7	989	-0.589336	0.105108	MH_TR_CV_D%PAV	wilcox	0.854521
338	Factor10	0.3	-0.55364	1	0	7	989	-1.63602	0.517531	MH_TR_CV_D%PAV	wilcox	0.871364
339	Factor11	0.18	0.579926	1	0	7	989	-0.286499	1.42812	MH_TR_CV_D%PAV	wilcox	0.854521
340	Factor12	0.266	0.56232	1	0	7	989	-0.457578	1.65949	MH_TR_CV_D%PAV	wilcox	0.867437
341	Factor13	0.807	-0.100817	1	0	7	989	-0.961736	0.76912	MH_TR_CV_D%PAV	wilcox	0.983385
342	Factor14	0.0662	-0.694561	1	0	7	989	-1.40832	0.0554782	MH_TR_CV_D%PAV	wilcox	0.748125
343	Factor15	0.089	-0.478347	1	0	7	989	-1.04401	0.0771566	MH_TR_CV_D%PAV	wilcox	0.780937
344	Factor16	0.525	-0.333815	1	0	7	989	-1.47315	0.739239	MH_TR_CV_D%PAV	wilcox	0.926763
345	Factor17	0.034	-0.771397	1	0	7	989	-1.51291	-0.0705508	MH_TR_CV_D%PAV	wilcox	0.663158
346	Factor18	0.291	-0.364624	1	0	7	989	-1.00939	0.371753	MH_TR_CV_D%PAV	wilcox	0.871364
347	Factor19	0.193	0.4066	1	0	7	989	-0.244465	0.998641	MH_TR_CV_D%PAV	wilcox	0.854521
348	Factor2	0.0734	1.48578	1	0	7	989	-0.180515	3.22623	MH_TR_CV_D%PAV	wilcox	0.750919
349	Factor20	0.355	0.32671	1	0	7	989	-0.411102	1.04297	MH_TR_CV_D%PAV	wilcox	0.871364
350	Factor21	0.807	0.0716467	1	0	7	989	-0.627179	0.767272	MH_TR_CV_D%PAV	wilcox	0.983385
351	Factor3	0.988	-0.00568381	1	0	7	989	-1.80947	1.45087	MH_TR_CV_D%PAV	wilcox	0.999
352	Factor4	0.635	0.373766	1	0	7	989	-1.23809	2.13521	MH_TR_CV_D%PAV	wilcox	0.96
353	Factor5	0.762	0.248164	1	0	7	989	-1.32289	1.75528	MH_TR_CV_D%PAV	wilcox	0.977066
354	Factor6	0.77	0.0613845	1	0	7	989	-0.437946	0.499269	MH_TR_CV_D%PAV	wilcox	0.977066
355	Factor7	0.981	0.0192386	1	0	7	989	-1.43139	1.48054	MH_TR_CV_D%PAV	wilcox	0.999
356	Factor8	0.237	-0.392205	1	0	7	989	-1.14022	0.257892	MH_TR_CV_D%PAV	wilcox	0.854521
357	Factor9	0.116	0.608377	1	0	7	989	-0.169148	1.43893	MH_TR_CV_D%PAV	wilcox	0.780937
358	Factor1	0.556	-0.0431581	1	0	44	952	-0.18296	0.100084	MH_TR_CV_D%VTE	wilcox	0.926763
359	Factor10	0.664	0.0827968	1	0	44	952	-0.306461	0.462741	MH_TR_CV_D%VTE	wilcox	0.965621
360	Factor11	0.638	0.0704514	1	0	44	952	-0.247399	0.390214	MH_TR_CV_D%VTE	wilcox	0.96
361	Factor12	0.396	-0.181554	1	0	44	952	-0.585749	0.239472	MH_TR_CV_D%VTE	wilcox	0.871364
362	Factor13	0.244	-0.215855	1	0	44	952	-0.56418	0.157096	MH_TR_CV_D%VTE	wilcox	0.854521
363	Factor14	0.46	-0.0994928	1	0	44	952	-0.386199	0.17678	MH_TR_CV_D%VTE	wilcox	0.888165
364	Factor15	0.0665	0.259892	1	0	44	952	-0.0175157	0.538249	MH_TR_CV_D%VTE	wilcox	0.748125
365	Factor16	0.741	0.0627997	1	0	44	952	-0.329702	0.459185	MH_TR_CV_D%VTE	wilcox	0.977066
366	Factor17	0.993	-0.000939841	1	0	44	952	-0.289351	0.28255	MH_TR_CV_D%VTE	wilcox	0.999
367	Factor18	0.11	0.206364	1	0	44	952	-0.0463496	0.47101	MH_TR_CV_D%VTE	wilcox	0.780937
368	Factor19	0.241	0.169244	1	0	44	952	-0.113436	0.44857	MH_TR_CV_D%VTE	wilcox	0.854521
369	Factor2	0.429	-0.292145	1	0	44	952	-1.02257	0.424853	MH_TR_CV_D%VTE	wilcox	0.87466
370	Factor20	0.573	0.076554	1	0	44	952	-0.208238	0.366567	MH_TR_CV_D%VTE	wilcox	0.935207
371	Factor21	0.389	-0.124945	1	0	44	952	-0.416802	0.164074	MH_TR_CV_D%VTE	wilcox	0.871364
372	Factor3	0.389	-0.204012	1	0	44	952	-0.660205	0.259878	MH_TR_CV_D%VTE	wilcox	0.871364
373	Factor4	0.572	0.157168	1	0	44	952	-0.402707	0.698713	MH_TR_CV_D%VTE	wilcox	0.935207
374	Factor5	0.947	0.019585	1	0	44	952	-0.574076	0.636669	MH_TR_CV_D%VTE	wilcox	0.999
375	Factor6	0.972	-0.00431893	1	0	44	952	-0.220042	0.214085	MH_TR_CV_D%VTE	wilcox	0.999
376	Factor7	0.974	-0.0105354	1	0	44	952	-0.632274	0.617822	MH_TR_CV_D%VTE	wilcox	0.999
377	Factor8	0.701	-0.0531705	1	0	44	952	-0.316449	0.215647	MH_TR_CV_D%VTE	wilcox	0.976154
378	Factor9	0.556	0.108909	1	0	44	952	-0.262084	0.463275	MH_TR_CV_D%VTE	wilcox	0.926763
379	Factor1	0.957	-0.00472207	1	0	41	955	-0.170724	0.161013	MH_TR_CV_D%Angina_pectoris	wilcox	0.999
380	Factor10	0.763	0.0591576	1	0	41	955	-0.352367	0.458791	MH_TR_CV_D%Angina_pectoris	wilcox	0.977066
381	Factor11	0.923	0.0160044	1	0	41	955	-0.339018	0.357456	MH_TR_CV_D%Angina_pectoris	wilcox	0.999
382	Factor12	0.754	0.0638255	1	0	41	955	-0.368407	0.497142	MH_TR_CV_D%Angina_pectoris	wilcox	0.977066
383	Factor13	0.838	-0.0389881	1	0	41	955	-0.414186	0.336376	MH_TR_CV_D%Angina_pectoris	wilcox	0.999
384	Factor14	0.969	-0.00605233	1	0	41	955	-0.30973	0.302745	MH_TR_CV_D%Angina_pectoris	wilcox	0.999
385	Factor15	0.608	-0.0733201	1	0	41	955	-0.373098	0.208779	MH_TR_CV_D%Angina_pectoris	wilcox	0.945774
386	Factor16	0.701	0.0801871	1	0	41	955	-0.351695	0.501494	MH_TR_CV_D%Angina_pectoris	wilcox	0.976154
387	Factor17	0.999	-0.000469883	1	0	41	955	-0.290797	0.284473	MH_TR_CV_D%Angina_pectoris	wilcox	0.999
388	Factor18	0.827	-0.0335534	1	0	41	955	-0.316704	0.25173	MH_TR_CV_D%Angina_pectoris	wilcox	0.9936
389	Factor19	0.353	0.119493	1	0	41	955	-0.137297	0.382033	MH_TR_CV_D%Angina_pectoris	wilcox	0.871364
390	Factor2	0.368	0.381738	1	0	41	955	-0.433723	1.17647	MH_TR_CV_D%Angina_pectoris	wilcox	0.871364
391	Factor20	0.599	-0.0746696	1	0	41	955	-0.368934	0.216379	MH_TR_CV_D%Angina_pectoris	wilcox	0.945774
392	Factor21	0.323	-0.146473	1	0	41	955	-0.428928	0.139987	MH_TR_CV_D%Angina_pectoris	wilcox	0.871364
393	Factor3	0.826	0.0551779	1	0	41	955	-0.449638	0.545345	MH_TR_CV_D%Angina_pectoris	wilcox	0.9936
394	Factor4	0.648	0.135469	1	0	41	955	-0.490056	0.774243	MH_TR_CV_D%Angina_pectoris	wilcox	0.965106
395	Factor5	0.286	0.33504	1	0	41	955	-0.282998	0.946094	MH_TR_CV_D%Angina_pectoris	wilcox	0.870435
396	Factor6	0.175	0.154286	1	0	41	955	-0.0737293	0.376623	MH_TR_CV_D%Angina_pectoris	wilcox	0.854521
397	Factor7	0.159	-0.457816	1	0	41	955	-1.10985	0.178617	MH_TR_CV_D%Angina_pectoris	wilcox	0.833058
398	Factor8	0.425	-0.126726	1	0	41	955	-0.433895	0.1903	MH_TR_CV_D%Angina_pectoris	wilcox	0.871364
399	Factor9	0.557	-0.10857	1	0	41	955	-0.488962	0.263856	MH_TR_CV_D%Angina_pectoris	wilcox	0.926763
400	Factor1	0.922	-0.00779531	1	0	51	945	-0.146599	0.135349	MH_TR_CV_D%Other	wilcox	0.999
401	Factor10	0.438	0.130305	1	0	51	945	-0.208993	0.472284	MH_TR_CV_D%Other	wilcox	0.87879
402	Factor11	0.177	0.210743	1	0	51	945	-0.0984973	0.529921	MH_TR_CV_D%Other	wilcox	0.854521
403	Factor12	0.00188	-0.619162	1	0	51	945	-1.00658	-0.236196	MH_TR_CV_D%Other	wilcox	0.114545
404	Factor13	0.787	-0.0421828	1	0	51	945	-0.360429	0.277512	MH_TR_CV_D%Other	wilcox	0.981802
405	Factor14	0.15	-0.184358	1	0	51	945	-0.433608	0.0665773	MH_TR_CV_D%Other	wilcox	0.818462
406	Factor15	0.0683	-0.23466	1	0	51	945	-0.496481	0.0177499	MH_TR_CV_D%Other	wilcox	0.74865
407	Factor16	0.656	-0.0753653	1	0	51	945	-0.385379	0.2477	MH_TR_CV_D%Other	wilcox	0.965621
408	Factor17	0.333	-0.12589	1	0	51	945	-0.37853	0.133499	MH_TR_CV_D%Other	wilcox	0.871364
409	Factor18	0.251	-0.138798	1	0	51	945	-0.377078	0.0938252	MH_TR_CV_D%Other	wilcox	0.854521
410	Factor19	0.246	0.136982	1	0	51	945	-0.100262	0.379118	MH_TR_CV_D%Other	wilcox	0.854521
411	Factor2	0.791	0.0810597	1	0	51	945	-0.540981	0.717329	MH_TR_CV_D%Other	wilcox	0.982456
412	Factor20	0.377	-0.114527	1	0	51	945	-0.371194	0.141474	MH_TR_CV_D%Other	wilcox	0.871364
413	Factor21	0.729	-0.0441815	1	0	51	945	-0.301785	0.210409	MH_TR_CV_D%Other	wilcox	0.977066
414	Factor3	0.129	0.331866	1	0	51	945	-0.0939448	0.754618	MH_TR_CV_D%Other	wilcox	0.781442
415	Factor4	0.112	0.443771	1	0	51	945	-0.110039	1.02589	MH_TR_CV_D%Other	wilcox	0.780937
416	Factor5	0.918	0.0307481	1	0	51	945	-0.551425	0.61858	MH_TR_CV_D%Other	wilcox	0.999
417	Factor6	0.1	-0.19028	1	0	51	945	-0.41215	0.037626	MH_TR_CV_D%Other	wilcox	0.780937
418	Factor7	0.849	0.0595201	1	0	51	945	-0.543532	0.651577	MH_TR_CV_D%Other	wilcox	0.999
419	Factor8	0.182	-0.187905	1	0	51	945	-0.46589	0.0861311	MH_TR_CV_D%Other	wilcox	0.854521
420	Factor9	0.205	-0.218684	1	0	51	945	-0.558425	0.121432	MH_TR_CV_D%Other	wilcox	0.854521
421	Factor1	0.769	0.0149932	1	0	124	872	-0.0838492	0.111164	MH_TR_RESP	wilcox	0.977066
422	Factor10	0.754	-0.0370435	1	0	124	872	-0.287451	0.205999	MH_TR_RESP	wilcox	0.977066
423	Factor11	0.0119	0.275758	1	0	124	872	0.0615408	0.489826	MH_TR_RESP	wilcox	0.441
424	Factor12	0.572	0.0744663	1	0	124	872	-0.186714	0.3449	MH_TR_RESP	wilcox	0.935207
425	Factor13	0.842	-0.0223139	1	0	124	872	-0.241961	0.192548	MH_TR_RESP	wilcox	0.999
426	Factor14	0.0617	-0.167563	1	0	124	872	-0.345301	0.00761972	MH_TR_RESP	wilcox	0.733415
427	Factor15	0.922	0.00988129	1	0	124	872	-0.176458	0.1936	MH_TR_RESP	wilcox	0.999
428	Factor16	0.221	0.143592	1	0	124	872	-0.0855761	0.376115	MH_TR_RESP	wilcox	0.854521
429	Factor17	0.137	-0.138411	1	0	124	872	-0.314271	0.0430438	MH_TR_RESP	wilcox	0.799167
430	Factor18	0.982	-0.00199408	1	0	124	872	-0.178886	0.177834	MH_TR_RESP	wilcox	0.999
431	Factor19	0.107	0.129528	1	0	124	872	-0.0288822	0.293482	MH_TR_RESP	wilcox	0.780937
432	Factor2	0.0188	0.542995	1	0	124	872	0.0923348	0.997899	MH_TR_RESP	wilcox	0.514957
433	Factor20	0.759	-0.028201	1	0	124	872	-0.213483	0.154354	MH_TR_RESP	wilcox	0.977066
434	Factor21	0.677	-0.0387606	1	0	124	872	-0.222208	0.145424	MH_TR_RESP	wilcox	0.965621
435	Factor3	0.674	-0.0652915	1	0	124	872	-0.365978	0.241299	MH_TR_RESP	wilcox	0.965621
436	Factor4	0.401	-0.161607	1	0	124	872	-0.538794	0.212008	MH_TR_RESP	wilcox	0.871364
437	Factor5	0.382	0.178803	1	0	124	872	-0.222348	0.580461	MH_TR_RESP	wilcox	0.871364
438	Factor6	0.0969	0.130081	1	0	124	872	-0.0233372	0.283375	MH_TR_RESP	wilcox	0.780937
439	Factor7	0.452	-0.146039	1	0	124	872	-0.533138	0.246782	MH_TR_RESP	wilcox	0.888165
440	Factor8	0.77	0.0217663	1	0	124	872	-0.122003	0.168312	MH_TR_RESP	wilcox	0.977066
441	Factor9	0.6	0.0672728	1	0	124	872	-0.18797	0.31917	MH_TR_RESP	wilcox	0.945774
442	Factor1	0.58	-0.0417354	1	0	41	955	-0.195302	0.103946	MH_TR_RESP_D%COPD	wilcox	0.941753
443	Factor10	0.849	0.0420443	1	0	41	955	-0.396342	0.492198	MH_TR_RESP_D%COPD	wilcox	0.999
444	Factor11	1.69e-05	0.7479	1	0	41	955	0.409185	1.08384	MH_TR_RESP_D%COPD	wilcox	0.0053235
445	Factor12	0.945	0.0178892	1	0	41	955	-0.468327	0.522154	MH_TR_RESP_D%COPD	wilcox	0.999
446	Factor13	0.485	-0.130648	1	0	41	955	-0.502297	0.235232	MH_TR_RESP_D%COPD	wilcox	0.909375
447	Factor14	0.0241	-0.35368	1	0	41	955	-0.640275	-0.0507174	MH_TR_RESP_D%COPD	wilcox	0.562333
448	Factor15	0.166	-0.227469	1	0	41	955	-0.546332	0.0964518	MH_TR_RESP_D%COPD	wilcox	0.854521
449	Factor16	0.803	-0.0465022	1	0	41	955	-0.412331	0.3211	MH_TR_RESP_D%COPD	wilcox	0.983385
450	Factor17	0.0713	-0.272964	1	0	41	955	-0.560785	0.0222307	MH_TR_RESP_D%COPD	wilcox	0.74865
451	Factor18	0.252	0.184772	1	0	41	955	-0.131545	0.489419	MH_TR_RESP_D%COPD	wilcox	0.854521
452	Factor19	0.357	0.124272	1	0	41	955	-0.146063	0.393369	MH_TR_RESP_D%COPD	wilcox	0.871364
453	Factor2	0.0917	0.64534	1	0	41	955	-0.106247	1.36291	MH_TR_RESP_D%COPD	wilcox	0.780937
454	Factor20	0.897	0.0213395	1	0	41	955	-0.294872	0.349806	MH_TR_RESP_D%COPD	wilcox	0.999
455	Factor21	0.272	0.173159	1	0	41	955	-0.137624	0.484131	MH_TR_RESP_D%COPD	wilcox	0.867437
456	Factor3	0.364	-0.222953	1	0	41	955	-0.742722	0.265256	MH_TR_RESP_D%COPD	wilcox	0.871364
457	Factor4	0.776	-0.0882076	1	0	41	955	-0.721463	0.564105	MH_TR_RESP_D%COPD	wilcox	0.977066
458	Factor5	0.000571	1.16826	1	0	41	955	0.523081	1.85628	MH_TR_RESP_D%COPD	wilcox	0.05139
459	Factor6	0.206	0.16536	1	0	41	955	-0.0921385	0.424617	MH_TR_RESP_D%COPD	wilcox	0.854521
460	Factor7	0.22	-0.390998	1	0	41	955	-1.01255	0.245167	MH_TR_RESP_D%COPD	wilcox	0.854521
461	Factor8	0.118	-0.173008	1	0	41	955	-0.400527	0.0468545	MH_TR_RESP_D%COPD	wilcox	0.780937
462	Factor9	0.384	-0.183619	1	0	41	955	-0.588327	0.232775	MH_TR_RESP_D%COPD	wilcox	0.871364
463	Factor1	0.0212	0.206051	1	0	45	951	0.0320372	0.379923	MH_TR_RESP_D%Asthma	wilcox	0.5544
464	Factor10	0.703	-0.0739892	1	0	45	951	-0.45746	0.297606	MH_TR_RESP_D%Asthma	wilcox	0.976154
465	Factor11	0.0855	0.295487	1	0	45	951	-0.0379866	0.622791	MH_TR_RESP_D%Asthma	wilcox	0.780652
466	Factor12	0.749	-0.0626266	1	0	45	951	-0.460947	0.34861	MH_TR_RESP_D%Asthma	wilcox	0.977066
467	Factor13	0.799	0.0468337	1	0	45	951	-0.300202	0.385828	MH_TR_RESP_D%Asthma	wilcox	0.982456
468	Factor14	0.229	-0.168469	1	0	45	951	-0.447914	0.11025	MH_TR_RESP_D%Asthma	wilcox	0.854521
469	Factor15	0.0313	0.311354	1	0	45	951	0.0252407	0.59339	MH_TR_RESP_D%Asthma	wilcox	0.6573
470	Factor16	0.861	-0.0316872	1	0	45	951	-0.403192	0.343457	MH_TR_RESP_D%Asthma	wilcox	0.999
471	Factor17	0.197	-0.179012	1	0	45	951	-0.443037	0.0919432	MH_TR_RESP_D%Asthma	wilcox	0.854521
472	Factor18	0.442	-0.104036	1	0	45	951	-0.386265	0.172445	MH_TR_RESP_D%Asthma	wilcox	0.881203
473	Factor19	0.134	0.195838	1	0	45	951	-0.0586855	0.451716	MH_TR_RESP_D%Asthma	wilcox	0.796415
474	Factor2	0.478	0.278483	1	0	45	951	-0.466726	1.03139	MH_TR_RESP_D%Asthma	wilcox	0.901617
475	Factor20	0.712	-0.0554196	1	0	45	951	-0.348153	0.241815	MH_TR_RESP_D%Asthma	wilcox	0.977066
476	Factor21	0.456	-0.113903	1	0	45	951	-0.401758	0.188259	MH_TR_RESP_D%Asthma	wilcox	0.888165
477	Factor3	0.733	-0.0878002	1	0	45	951	-0.58621	0.421916	MH_TR_RESP_D%Asthma	wilcox	0.977066
478	Factor4	0.887	-0.0433408	1	0	45	951	-0.637228	0.536304	MH_TR_RESP_D%Asthma	wilcox	0.999
479	Factor5	0.965	0.0155456	1	0	45	951	-0.640888	0.670703	MH_TR_RESP_D%Asthma	wilcox	0.999
480	Factor6	0.113	0.20427	1	0	45	951	-0.0519892	0.449646	MH_TR_RESP_D%Asthma	wilcox	0.780937
481	Factor7	0.854	-0.055849	1	0	45	951	-0.697415	0.594817	MH_TR_RESP_D%Asthma	wilcox	0.999
482	Factor8	0.461	0.0888495	1	0	45	951	-0.144737	0.327103	MH_TR_RESP_D%Asthma	wilcox	0.888165
483	Factor9	0.503	0.138828	1	0	45	951	-0.265542	0.520866	MH_TR_RESP_D%Asthma	wilcox	0.926763
484	Factor1	0.123	-0.104109	1	0	51	945	-0.243126	0.0287967	MH_TR_RESP_D%Other	wilcox	0.781442
485	Factor10	0.792	-0.051604	1	0	51	945	-0.443254	0.347461	MH_TR_RESP_D%Other	wilcox	0.982456
486	Factor11	0.728	-0.0597632	1	0	51	945	-0.396813	0.267206	MH_TR_RESP_D%Other	wilcox	0.977066
487	Factor12	0.195	0.258086	1	0	51	945	-0.130642	0.632586	MH_TR_RESP_D%Other	wilcox	0.854521
488	Factor13	0.42	-0.142501	1	0	51	945	-0.491622	0.192957	MH_TR_RESP_D%Other	wilcox	0.871364
489	Factor14	0.895	0.0180882	1	0	51	945	-0.259852	0.301851	MH_TR_RESP_D%Other	wilcox	0.999
490	Factor15	0.702	0.0538183	1	0	51	945	-0.229107	0.336477	MH_TR_RESP_D%Other	wilcox	0.976154
491	Factor16	0.31	0.18442	1	0	51	945	-0.175145	0.546039	MH_TR_RESP_D%Other	wilcox	0.871364
492	Factor17	0.998	-0.000398061	1	0	51	945	-0.280158	0.279865	MH_TR_RESP_D%Other	wilcox	0.999
493	Factor18	0.411	-0.113559	1	0	51	945	-0.383312	0.155401	MH_TR_RESP_D%Other	wilcox	0.871364
494	Factor19	0.326	0.125066	1	0	51	945	-0.127855	0.375257	MH_TR_RESP_D%Other	wilcox	0.871364
495	Factor2	0.022	0.847012	1	0	51	945	0.117431	1.56781	MH_TR_RESP_D%Other	wilcox	0.5544
496	Factor20	0.46	0.102152	1	0	51	945	-0.180134	0.374277	MH_TR_RESP_D%Other	wilcox	0.888165
497	Factor21	0.475	-0.0993072	1	0	51	945	-0.386896	0.181385	MH_TR_RESP_D%Other	wilcox	0.901355
498	Factor3	0.532	0.142171	1	0	51	945	-0.295472	0.581048	MH_TR_RESP_D%Other	wilcox	0.926763
499	Factor4	0.424	-0.232397	1	0	51	945	-0.811421	0.316094	MH_TR_RESP_D%Other	wilcox	0.871364
500	Factor5	0.398	-0.24459	1	0	51	945	-0.818044	0.329937	MH_TR_RESP_D%Other	wilcox	0.871364
501	Factor6	0.245	0.131423	1	0	51	945	-0.100003	0.364628	MH_TR_RESP_D%Other	wilcox	0.854521
502	Factor7	0.582	-0.183936	1	0	51	945	-0.808388	0.435889	MH_TR_RESP_D%Other	wilcox	0.942571
503	Factor8	0.244	0.131697	1	0	51	945	-0.0891089	0.358448	MH_TR_RESP_D%Other	wilcox	0.854521
504	Factor9	0.137	0.295033	1	0	51	945	-0.0949977	0.676049	MH_TR_RESP_D%Other	wilcox	0.799167
505	Factor1	0.241	-0.0399905	1	0	288	708	-0.105797	0.0266984	MH_TR_GE	wilcox	0.854521
506	Factor10	0.637	0.0398691	1	0	288	708	-0.131886	0.211612	MH_TR_GE	wilcox	0.96
507	Factor11	0.623	-0.0381987	1	0	288	708	-0.194775	0.113297	MH_TR_GE	wilcox	0.96
508	Factor12	0.82	-0.0220472	1	0	288	708	-0.207631	0.163008	MH_TR_GE	wilcox	0.989655
509	Factor13	0.152	0.116287	1	0	288	708	-0.043558	0.276579	MH_TR_GE	wilcox	0.818462
510	Factor14	0.512	0.0396808	1	0	288	708	-0.0790725	0.163212	MH_TR_GE	wilcox	0.926763
511	Factor15	0.591	0.0354346	1	0	288	708	-0.0939018	0.165894	MH_TR_GE	wilcox	0.945774
512	Factor16	0.745	-0.0293637	1	0	288	708	-0.197485	0.14323	MH_TR_GE	wilcox	0.977066
513	Factor17	0.549	0.0413661	1	0	288	708	-0.0907237	0.172216	MH_TR_GE	wilcox	0.926763
514	Factor18	0.139	-0.0914307	1	0	288	708	-0.213113	0.0298209	MH_TR_GE	wilcox	0.80027
515	Factor19	0.631	0.0282313	1	0	288	708	-0.0880852	0.142848	MH_TR_GE	wilcox	0.96
516	Factor2	0.286	0.179256	1	0	288	708	-0.147697	0.511994	MH_TR_GE	wilcox	0.870435
517	Factor20	0.547	0.0382976	1	0	288	708	-0.0889588	0.16405	MH_TR_GE	wilcox	0.926763
518	Factor21	0.179	-0.0904246	1	0	288	708	-0.2247	0.0424891	MH_TR_GE	wilcox	0.854521
519	Factor3	0.996	-0.000432415	1	0	288	708	-0.219826	0.217914	MH_TR_GE	wilcox	0.999
520	Factor4	0.489	0.0967071	1	0	288	708	-0.178607	0.36651	MH_TR_GE	wilcox	0.914154
521	Factor5	0.227	-0.171883	1	0	288	708	-0.451909	0.109753	MH_TR_GE	wilcox	0.854521
522	Factor6	0.168	0.0747585	1	0	288	708	-0.030925	0.180938	MH_TR_GE	wilcox	0.854521
523	Factor7	0.348	-0.138229	1	0	288	708	-0.42314	0.148958	MH_TR_GE	wilcox	0.871364
524	Factor8	0.689	-0.0225536	1	0	288	708	-0.133195	0.0894404	MH_TR_GE	wilcox	0.971719
525	Factor9	0.657	0.0391946	1	0	288	708	-0.143249	0.220246	MH_TR_GE	wilcox	0.965621
526	Factor1	0.351	0.079157	1	0	38	958	-0.0897342	0.250872	MH_TR_GE_D%GERD	wilcox	0.871364
527	Factor10	0.0349	0.467766	1	0	38	958	0.0326671	0.903507	MH_TR_GE_D%GERD	wilcox	0.663158
528	Factor11	0.271	-0.181545	1	0	38	958	-0.520616	0.155143	MH_TR_GE_D%GERD	wilcox	0.867437
529	Factor12	0.816	0.0541798	1	0	38	958	-0.397711	0.520819	MH_TR_GE_D%GERD	wilcox	0.988615
530	Factor13	0.0304	0.403837	1	0	38	958	0.0379864	0.772856	MH_TR_GE_D%GERD	wilcox	0.6573
531	Factor14	0.0589	0.244199	1	0	38	958	-0.00942584	0.491048	MH_TR_GE_D%GERD	wilcox	0.733415
532	Factor15	0.828	0.0327852	1	0	38	958	-0.287352	0.34836	MH_TR_GE_D%GERD	wilcox	0.9936
533	Factor16	0.509	0.132771	1	0	38	958	-0.26745	0.527712	MH_TR_GE_D%GERD	wilcox	0.926763
534	Factor17	0.777	-0.0438081	1	0	38	958	-0.343631	0.255405	MH_TR_GE_D%GERD	wilcox	0.977066
535	Factor18	0.96	-0.00630893	1	0	38	958	-0.294376	0.283373	MH_TR_GE_D%GERD	wilcox	0.999
536	Factor19	0.426	0.0979254	1	0	38	958	-0.146981	0.351495	MH_TR_GE_D%GERD	wilcox	0.871364
537	Factor2	0.968	0.0164602	1	0	38	958	-0.703296	0.764726	MH_TR_GE_D%GERD	wilcox	0.999
538	Factor20	0.208	0.204912	1	0	38	958	-0.113451	0.524847	MH_TR_GE_D%GERD	wilcox	0.854521
539	Factor21	0.294	0.187003	1	0	38	958	-0.162047	0.539621	MH_TR_GE_D%GERD	wilcox	0.871364
540	Factor3	0.918	0.0255056	1	0	38	958	-0.482056	0.530038	MH_TR_GE_D%GERD	wilcox	0.999
541	Factor4	0.454	0.260101	1	0	38	958	-0.404001	0.97655	MH_TR_GE_D%GERD	wilcox	0.888165
542	Factor5	0.246	-0.374487	1	0	38	958	-1.03485	0.268186	MH_TR_GE_D%GERD	wilcox	0.854521
543	Factor6	0.949	0.009113	1	0	38	958	-0.267729	0.290246	MH_TR_GE_D%GERD	wilcox	0.999
544	Factor7	0.279	-0.402223	1	0	38	958	-1.1016	0.335255	MH_TR_GE_D%GERD	wilcox	0.870435
545	Factor8	0.775	-0.037798	1	0	38	958	-0.280121	0.217346	MH_TR_GE_D%GERD	wilcox	0.977066
546	Factor9	0.246	0.263663	1	0	38	958	-0.185206	0.717565	MH_TR_GE_D%GERD	wilcox	0.854521
547	Factor1	0.539	-0.0927951	1	0	7	989	-0.493748	0.192783	MH_TR_GE_D%Livercirrhosis	wilcox	0.926763
548	Factor10	0.0797	-0.883787	1	0	7	989	-1.88588	0.100971	MH_TR_GE_D%Livercirrhosis	wilcox	0.760632
549	Factor11	0.535	0.295321	1	0	7	989	-0.709479	1.21596	MH_TR_GE_D%Livercirrhosis	wilcox	0.926763
550	Factor12	0.64	0.224969	1	0	7	989	-0.646159	1.21142	MH_TR_GE_D%Livercirrhosis	wilcox	0.96
551	Factor13	0.459	-0.304474	1	0	7	989	-1.18951	0.575594	MH_TR_GE_D%Livercirrhosis	wilcox	0.888165
552	Factor14	0.768	-0.127441	1	0	7	989	-0.889891	0.627264	MH_TR_GE_D%Livercirrhosis	wilcox	0.977066
553	Factor15	0.00998	0.89779	1	0	7	989	0.241764	1.57865	MH_TR_GE_D%Livercirrhosis	wilcox	0.392962
554	Factor16	0.882	0.0773303	1	0	7	989	-1.28114	1.13213	MH_TR_GE_D%Livercirrhosis	wilcox	0.999
555	Factor17	0.92	0.0315138	1	0	7	989	-0.630721	0.695188	MH_TR_GE_D%Livercirrhosis	wilcox	0.999
556	Factor18	0.903	0.0527127	1	0	7	989	-0.858364	0.907888	MH_TR_GE_D%Livercirrhosis	wilcox	0.999
557	Factor19	0.102	0.554546	1	0	7	989	-0.148924	1.14499	MH_TR_GE_D%Livercirrhosis	wilcox	0.780937
558	Factor2	0.772	0.276364	1	0	7	989	-1.80808	2.01941	MH_TR_GE_D%Livercirrhosis	wilcox	0.977066
559	Factor20	0.0233	0.673821	1	0	7	989	0.0942668	1.25957	MH_TR_GE_D%Livercirrhosis	wilcox	0.562333
560	Factor21	0.199	-0.52082	1	0	7	989	-1.38954	0.303458	MH_TR_GE_D%Livercirrhosis	wilcox	0.854521
561	Factor3	0.365	-0.484443	1	0	7	989	-1.51899	0.593926	MH_TR_GE_D%Livercirrhosis	wilcox	0.871364
562	Factor4	0.953	-0.0455278	1	0	7	989	-1.44269	1.19546	MH_TR_GE_D%Livercirrhosis	wilcox	0.999
563	Factor5	0.272	-0.780416	1	0	7	989	-2.29065	0.647771	MH_TR_GE_D%Livercirrhosis	wilcox	0.867437
564	Factor6	0.534	0.182917	1	0	7	989	-0.387541	0.815485	MH_TR_GE_D%Livercirrhosis	wilcox	0.926763
565	Factor7	0.114	-1.25663	1	0	7	989	-2.90688	0.291136	MH_TR_GE_D%Livercirrhosis	wilcox	0.780937
566	Factor8	0.205	-0.533776	1	0	7	989	-1.96768	0.259579	MH_TR_GE_D%Livercirrhosis	wilcox	0.854521
567	Factor9	0.397	0.462854	1	0	7	989	-0.687781	1.61994	MH_TR_GE_D%Livercirrhosis	wilcox	0.871364
568	Factor1	0.371	-0.107693	1	0	14	982	-0.371993	0.127372	MH_TR_GE_D%IBD	wilcox	0.871364
569	Factor10	0.543	0.171827	1	0	14	982	-0.427456	0.80305	MH_TR_GE_D%IBD	wilcox	0.926763
570	Factor11	0.779	0.0881057	1	0	14	982	-0.551465	0.743978	MH_TR_GE_D%IBD	wilcox	0.977629
571	Factor12	0.391	0.316875	1	0	14	982	-0.446556	1.05042	MH_TR_GE_D%IBD	wilcox	0.871364
572	Factor13	0.0953	-0.526232	1	0	14	982	-1.10717	0.0791487	MH_TR_GE_D%IBD	wilcox	0.780937
573	Factor14	0.994	0.00124157	1	0	14	982	-0.476269	0.529623	MH_TR_GE_D%IBD	wilcox	0.999
574	Factor15	0.87	0.0413361	1	0	14	982	-0.440544	0.526808	MH_TR_GE_D%IBD	wilcox	0.999
575	Factor16	0.208	0.467686	1	0	14	982	-0.28868	1.2079	MH_TR_GE_D%IBD	wilcox	0.854521
576	Factor17	0.8	-0.0605721	1	0	14	982	-0.602487	0.454162	MH_TR_GE_D%IBD	wilcox	0.982456
577	Factor18	0.411	0.175013	1	0	14	982	-0.261373	0.614284	MH_TR_GE_D%IBD	wilcox	0.871364
578	Factor19	0.915	-0.0255873	1	0	14	982	-0.519947	0.471837	MH_TR_GE_D%IBD	wilcox	0.999
579	Factor2	0.965	-0.0256034	1	0	14	982	-1.42143	1.40825	MH_TR_GE_D%IBD	wilcox	0.999
580	Factor20	0.784	-0.0649222	1	0	14	982	-0.5627	0.422411	MH_TR_GE_D%IBD	wilcox	0.981802
581	Factor21	0.798	-0.0564827	1	0	14	982	-0.547089	0.407077	MH_TR_GE_D%IBD	wilcox	0.982456
582	Factor3	0.296	0.489782	1	0	14	982	-0.461379	1.35879	MH_TR_GE_D%IBD	wilcox	0.871364
583	Factor4	0.588	0.336845	1	0	14	982	-0.861918	1.56677	MH_TR_GE_D%IBD	wilcox	0.945774
584	Factor5	0.466	0.469076	1	0	14	982	-0.758736	1.75423	MH_TR_GE_D%IBD	wilcox	0.889636
585	Factor6	0.634	0.0970502	1	0	14	982	-0.329473	0.499501	MH_TR_GE_D%IBD	wilcox	0.96
586	Factor7	0.199	-0.645661	1	0	14	982	-1.645	0.35546	MH_TR_GE_D%IBD	wilcox	0.854521
587	Factor8	0.873	0.0431084	1	0	14	982	-0.494363	0.572624	MH_TR_GE_D%IBD	wilcox	0.999
588	Factor9	0.994	-0.00307743	1	0	14	982	-0.775565	0.715721	MH_TR_GE_D%IBD	wilcox	0.999
589	Factor1	0.735	-0.0157771	1	0	146	850	-0.102078	0.0730469	MH_TR_GE_D%Other	wilcox	0.977066
590	Factor10	0.61	0.05621	1	0	146	850	-0.163647	0.27889	MH_TR_GE_D%Other	wilcox	0.945774
591	Factor11	0.16	0.139318	1	0	146	850	-0.0564427	0.337195	MH_TR_GE_D%Other	wilcox	0.833058
592	Factor12	0.273	-0.125775	1	0	146	850	-0.349223	0.0976863	MH_TR_GE_D%Other	wilcox	0.867437
593	Factor13	0.976	-0.00317833	1	0	146	850	-0.210597	0.206639	MH_TR_GE_D%Other	wilcox	0.999
594	Factor14	0.967	0.00307014	1	0	146	850	-0.149408	0.156845	MH_TR_GE_D%Other	wilcox	0.999
595	Factor15	0.63	-0.0412354	1	0	146	850	-0.20866	0.123849	MH_TR_GE_D%Other	wilcox	0.96
596	Factor16	0.533	-0.0677808	1	0	146	850	-0.275545	0.145127	MH_TR_GE_D%Other	wilcox	0.926763
597	Factor17	0.274	0.0964762	1	0	146	850	-0.0771259	0.267981	MH_TR_GE_D%Other	wilcox	0.867437
598	Factor18	0.0538	-0.160546	1	0	146	850	-0.326376	0.00280537	MH_TR_GE_D%Other	wilcox	0.733415
599	Factor19	0.677	-0.0347837	1	0	146	850	-0.186781	0.121748	MH_TR_GE_D%Other	wilcox	0.965621
600	Factor2	0.191	0.295872	1	0	146	850	-0.147065	0.741105	MH_TR_GE_D%Other	wilcox	0.854521
601	Factor20	0.607	0.0419513	1	0	146	850	-0.122925	0.204593	MH_TR_GE_D%Other	wilcox	0.945774
602	Factor21	0.813	-0.0229171	1	0	146	850	-0.197629	0.154215	MH_TR_GE_D%Other	wilcox	0.986879
603	Factor3	0.353	-0.133127	1	0	146	850	-0.418522	0.149281	MH_TR_GE_D%Other	wilcox	0.871364
604	Factor4	0.468	0.126437	1	0	146	850	-0.220531	0.469355	MH_TR_GE_D%Other	wilcox	0.890755
605	Factor5	0.594	-0.104969	1	0	146	850	-0.477078	0.277491	MH_TR_GE_D%Other	wilcox	0.945774
606	Factor6	0.41	0.0570835	1	0	146	850	-0.0757248	0.189497	MH_TR_GE_D%Other	wilcox	0.871364
607	Factor7	0.722	0.0698934	1	0	146	850	-0.310638	0.449156	MH_TR_GE_D%Other	wilcox	0.977066
608	Factor8	0.714	-0.026518	1	0	146	850	-0.17202	0.117132	MH_TR_GE_D%Other	wilcox	0.977066
609	Factor9	0.512	0.0773795	1	0	146	850	-0.156391	0.312032	MH_TR_GE_D%Other	wilcox	0.926763
610	Factor1	0.358	-0.0398338	1	0	136	860	-0.125078	0.0464157	MH_TR_GE_D%Liversteatosis	wilcox	0.871364
611	Factor10	0.676	-0.0492578	1	0	136	860	-0.275576	0.17427	MH_TR_GE_D%Liversteatosis	wilcox	0.965621
612	Factor11	0.28	-0.116202	1	0	136	860	-0.322068	0.0912512	MH_TR_GE_D%Liversteatosis	wilcox	0.870435
613	Factor12	0.89	-0.0191458	1	0	136	860	-0.275774	0.238737	MH_TR_GE_D%Liversteatosis	wilcox	0.999
614	Factor13	0.0175	0.255352	1	0	136	860	0.0450283	0.467241	MH_TR_GE_D%Liversteatosis	wilcox	0.514957
615	Factor14	0.342	0.0779059	1	0	136	860	-0.0814235	0.241813	MH_TR_GE_D%Liversteatosis	wilcox	0.871364
616	Factor15	0.207	0.109767	1	0	136	860	-0.0600309	0.282801	MH_TR_GE_D%Liversteatosis	wilcox	0.854521
617	Factor16	0.879	-0.0184317	1	0	136	860	-0.241966	0.215867	MH_TR_GE_D%Liversteatosis	wilcox	0.999
618	Factor17	0.768	0.0277221	1	0	136	860	-0.144256	0.200534	MH_TR_GE_D%Liversteatosis	wilcox	0.977066
619	Factor18	0.97	0.00282677	1	0	136	860	-0.151692	0.159928	MH_TR_GE_D%Liversteatosis	wilcox	0.999
620	Factor19	0.598	0.0395346	1	0	136	860	-0.11066	0.190126	MH_TR_GE_D%Liversteatosis	wilcox	0.945774
621	Factor2	0.603	-0.110518	1	0	136	860	-0.543267	0.317094	MH_TR_GE_D%Liversteatosis	wilcox	0.945774
622	Factor20	0.315	-0.0879891	1	0	136	860	-0.263324	0.0846557	MH_TR_GE_D%Liversteatosis	wilcox	0.871364
623	Factor21	0.081	-0.14759	1	0	136	860	-0.317326	0.018698	MH_TR_GE_D%Liversteatosis	wilcox	0.760632
624	Factor3	0.347	0.134679	1	0	136	860	-0.145395	0.422707	MH_TR_GE_D%Liversteatosis	wilcox	0.871364
625	Factor4	0.9	-0.0224804	1	0	136	860	-0.384841	0.332399	MH_TR_GE_D%Liversteatosis	wilcox	0.999
626	Factor5	0.255	-0.207406	1	0	136	860	-0.565619	0.152019	MH_TR_GE_D%Liversteatosis	wilcox	0.854521
627	Factor6	0.869	0.0122407	1	0	136	860	-0.126657	0.152141	MH_TR_GE_D%Liversteatosis	wilcox	0.999
628	Factor7	0.366	-0.174105	1	0	136	860	-0.550116	0.20302	MH_TR_GE_D%Liversteatosis	wilcox	0.871364
629	Factor8	0.21	-0.0950952	1	0	136	860	-0.244229	0.0549117	MH_TR_GE_D%Liversteatosis	wilcox	0.854521
630	Factor9	0.483	-0.0866303	1	0	136	860	-0.321846	0.150957	MH_TR_GE_D%Liversteatosis	wilcox	0.908328

## Sheet: Supplementary Data 3
	factor	p	estimate	group1	group2	n1	n2	conf.low	conf.high	clin_var	test	padj
1	Factor1	0.275	0.137761	1	0	32	75	-0.125187	0.413342	Institute.AbbreviationEMC	wilcox	0.725673
2	Factor10	0.118	0.343212	1	0	32	75	-0.0795219	0.880918	Institute.AbbreviationEMC	wilcox	0.498462
3	Factor11	0.249	-0.250971	1	0	32	75	-0.692393	0.168917	Institute.AbbreviationEMC	wilcox	0.700818
4	Factor12	0.836	0.0546587	1	0	32	75	-0.532564	0.685165	Institute.AbbreviationEMC	wilcox	0.96491
5	Factor13	0.428	-0.210395	1	0	32	75	-0.667386	0.287843	Institute.AbbreviationEMC	wilcox	0.80892
6	Factor14	0.371	0.198303	1	0	32	75	-0.211314	0.553295	Institute.AbbreviationEMC	wilcox	0.751968
7	Factor15	0.371	-0.190327	1	0	32	75	-0.631264	0.243788	Institute.AbbreviationEMC	wilcox	0.751968
8	Factor16	0.0563	0.545221	1	0	32	75	-0.0181756	1.05159	Institute.AbbreviationEMC	wilcox	0.38115
9	Factor17	0.799	-0.0543666	1	0	32	75	-0.499432	0.343422	Institute.AbbreviationEMC	wilcox	0.947362
10	Factor18	0.948	0.0104394	1	0	32	75	-0.383866	0.41127	Institute.AbbreviationEMC	wilcox	0.99127
11	Factor19	0.0628	0.403316	1	0	32	75	-0.0156646	0.769028	Institute.AbbreviationEMC	wilcox	0.38599
12	Factor2	0.965	-0.02425	1	0	32	75	-0.861195	0.79381	Institute.AbbreviationEMC	wilcox	0.996867
13	Factor20	0.762	-0.0666472	1	0	32	75	-0.444602	0.321403	Institute.AbbreviationEMC	wilcox	0.933169
14	Factor21	0.272	0.212439	1	0	32	75	-0.200217	0.620105	Institute.AbbreviationEMC	wilcox	0.725673
15	Factor3	0.825	0.0464132	1	0	32	75	-0.527757	0.743318	Institute.AbbreviationEMC	wilcox	0.959538
16	Factor4	0.452	0.355655	1	0	32	75	-0.474895	1.25687	Institute.AbbreviationEMC	wilcox	0.841005
17	Factor5	0.357	0.409234	1	0	32	75	-0.48165	1.34681	Institute.AbbreviationEMC	wilcox	0.745728
18	Factor6	0.36	0.174497	1	0	32	75	-0.182603	0.52989	Institute.AbbreviationEMC	wilcox	0.745728
19	Factor7	0.767	0.128889	1	0	32	75	-0.731409	0.99766	Institute.AbbreviationEMC	wilcox	0.933169
20	Factor8	0.938	0.0129635	1	0	32	75	-0.300665	0.333121	Institute.AbbreviationEMC	wilcox	0.98595
21	Factor9	0.367	-0.238121	1	0	32	75	-0.730186	0.242933	Institute.AbbreviationEMC	wilcox	0.751902
22	Factor1	0.536	-0.0618267	1	0	60	47	-0.326161	0.160864	Institute.AbbreviationOLV	wilcox	0.880364
23	Factor10	0.296	-0.19207	1	0	60	47	-0.717279	0.220768	Institute.AbbreviationOLV	wilcox	0.725673
24	Factor11	0.388	0.172825	1	0	60	47	-0.216542	0.552618	Institute.AbbreviationOLV	wilcox	0.767843
25	Factor12	0.172	-0.415384	1	0	60	47	-1.00838	0.174312	Institute.AbbreviationOLV	wilcox	0.591055
26	Factor13	0.972	0.00832228	1	0	60	47	-0.420357	0.447707	Institute.AbbreviationOLV	wilcox	0.996867
27	Factor14	0.756	-0.0522026	1	0	60	47	-0.365109	0.254758	Institute.AbbreviationOLV	wilcox	0.933169
28	Factor15	0.649	-0.0993644	1	0	60	47	-0.49916	0.295458	Institute.AbbreviationOLV	wilcox	0.917049
29	Factor16	0.0907	-0.44011	1	0	60	47	-0.877002	0.0756638	Institute.AbbreviationOLV	wilcox	0.451113
30	Factor17	0.201	0.240493	1	0	60	47	-0.144604	0.624897	Institute.AbbreviationOLV	wilcox	0.654778
31	Factor18	0.709	0.0560643	1	0	60	47	-0.300207	0.430776	Institute.AbbreviationOLV	wilcox	0.92895
32	Factor19	0.532	-0.107746	1	0	60	47	-0.489839	0.234661	Institute.AbbreviationOLV	wilcox	0.880364
33	Factor2	0.843	-0.0660537	1	0	60	47	-0.800492	0.702083	Institute.AbbreviationOLV	wilcox	0.969702
34	Factor20	0.932	0.0141479	1	0	60	47	-0.361707	0.339964	Institute.AbbreviationOLV	wilcox	0.98595
35	Factor21	0.0207	-0.44463	1	0	60	47	-0.824229	-0.0678636	Institute.AbbreviationOLV	wilcox	0.30744
36	Factor3	0.435	0.212447	1	0	60	47	-0.336368	0.805815	Institute.AbbreviationOLV	wilcox	0.81806
37	Factor4	0.244	0.426985	1	0	60	47	-0.349621	1.17221	Institute.AbbreviationOLV	wilcox	0.700818
38	Factor5	0.18	-0.598452	1	0	60	47	-1.42251	0.294557	Institute.AbbreviationOLV	wilcox	0.612973
39	Factor6	0.0316	-0.395861	1	0	60	47	-0.75317	-0.0357292	Institute.AbbreviationOLV	wilcox	0.3339
40	Factor7	0.285	0.446174	1	0	60	47	-0.382624	1.25055	Institute.AbbreviationOLV	wilcox	0.725673
41	Factor8	0.873	0.0220418	1	0	60	47	-0.278049	0.32248	Institute.AbbreviationOLV	wilcox	0.970735
42	Factor9	0.378	-0.19498	1	0	60	47	-0.702411	0.306263	Institute.AbbreviationOLV	wilcox	0.754005
43	Factor1	0.581	-0.0939363	1	0	15	92	-0.427347	0.310928	Institute.AbbreviationRUMC	wilcox	0.8964
44	Factor10	0.575	-0.220104	1	0	15	92	-1.02997	0.654073	Institute.AbbreviationRUMC	wilcox	0.8964
45	Factor11	0.777	0.0809096	1	0	15	92	-0.443405	0.597285	Institute.AbbreviationRUMC	wilcox	0.936861
46	Factor12	0.0942	0.822752	1	0	15	92	-0.112428	1.71977	Institute.AbbreviationRUMC	wilcox	0.462436
47	Factor13	0.321	0.293623	1	0	15	92	-0.287888	0.860706	Institute.AbbreviationRUMC	wilcox	0.725673
48	Factor14	0.465	-0.164238	1	0	15	92	-0.565901	0.277148	Institute.AbbreviationRUMC	wilcox	0.841005
49	Factor15	0.0665	0.492602	1	0	15	92	-0.0285672	1.005	Institute.AbbreviationRUMC	wilcox	0.395037
50	Factor16	0.925	-0.0339058	1	0	15	92	-0.652448	0.630684	Institute.AbbreviationRUMC	wilcox	0.98595
51	Factor17	0.138	-0.334896	1	0	15	92	-0.857348	0.122048	Institute.AbbreviationRUMC	wilcox	0.54622
52	Factor18	0.533	-0.185488	1	0	15	92	-0.678479	0.35697	Institute.AbbreviationRUMC	wilcox	0.880364
53	Factor19	0.12	-0.349874	1	0	15	92	-0.774827	0.0935837	Institute.AbbreviationRUMC	wilcox	0.498462
54	Factor2	0.73	0.197609	1	0	15	92	-0.872909	1.19567	Institute.AbbreviationRUMC	wilcox	0.933169
55	Factor20	0.784	0.0892549	1	0	15	92	-0.396406	0.642211	Institute.AbbreviationRUMC	wilcox	0.93873
56	Factor21	0.0639	0.560539	1	0	15	92	-0.0250881	1.16797	Institute.AbbreviationRUMC	wilcox	0.389584
57	Factor3	0.158	-0.560169	1	0	15	92	-1.352	0.208741	Institute.AbbreviationRUMC	wilcox	0.571522
58	Factor4	0.0078	-1.38027	1	0	15	92	-2.54942	-0.391667	Institute.AbbreviationRUMC	wilcox	0.2106
59	Factor5	0.487	0.480456	1	0	15	92	-0.819264	1.49046	Institute.AbbreviationRUMC	wilcox	0.85821
60	Factor6	0.0626	0.616667	1	0	15	92	-0.012718	1.20606	Institute.AbbreviationRUMC	wilcox	0.38599
61	Factor7	0.0543	-1.36966	1	0	15	92	-2.545	0.0463629	Institute.AbbreviationRUMC	wilcox	0.38115
62	Factor8	0.737	-0.0756583	1	0	15	92	-0.453229	0.34026	Institute.AbbreviationRUMC	wilcox	0.933169
63	Factor9	0.0141	0.749326	1	0	15	92	0.220111	1.50411	Institute.AbbreviationRUMC	wilcox	0.292184
64	Factor1	0.682	0.0862835	1	0	12	95	-0.278438	0.400203	SEX_BIRTH	wilcox	0.917049
65	Factor10	0.756	-0.082705	1	0	12	95	-0.792096	0.542092	SEX_BIRTH	wilcox	0.933169
66	Factor11	0.188	-0.400211	1	0	12	95	-0.90172	0.191142	SEX_BIRTH	wilcox	0.6345
67	Factor12	0.399	-0.327977	1	0	12	95	-1.18059	0.494473	SEX_BIRTH	wilcox	0.783491
68	Factor13	0.115	-0.488	1	0	12	95	-1.13917	0.118658	SEX_BIRTH	wilcox	0.493977
69	Factor14	0.871	-0.0482176	1	0	12	95	-0.546726	0.457859	SEX_BIRTH	wilcox	0.970735
70	Factor15	0.653	0.151861	1	0	12	95	-0.403744	0.750649	SEX_BIRTH	wilcox	0.917049
71	Factor16	0.165	0.494808	1	0	12	95	-0.250323	1.209	SEX_BIRTH	wilcox	0.582897
72	Factor17	1	0.00115435	1	0	12	95	-0.671469	0.612493	SEX_BIRTH	wilcox	1
73	Factor18	0.518	-0.177364	1	0	12	95	-0.712304	0.325196	SEX_BIRTH	wilcox	0.880364
74	Factor19	0.801	-0.0546601	1	0	12	95	-0.549281	0.43339	SEX_BIRTH	wilcox	0.947362
75	Factor2	0.847	-0.194212	1	0	12	95	-1.64149	1.13723	SEX_BIRTH	wilcox	0.970735
76	Factor20	0.48	0.186869	1	0	12	95	-0.369016	0.809923	SEX_BIRTH	wilcox	0.851831
77	Factor21	0.258	-0.364404	1	0	12	95	-1.05859	0.332183	SEX_BIRTH	wilcox	0.706696
78	Factor3	0.801	-0.133419	1	0	12	95	-1.12087	0.685397	SEX_BIRTH	wilcox	0.947362
79	Factor4	0.972	-0.0350197	1	0	12	95	-1.19292	1.22162	SEX_BIRTH	wilcox	0.996867
80	Factor5	0.863	0.160941	1	0	12	95	-1.43535	1.61458	SEX_BIRTH	wilcox	0.970735
81	Factor6	0.597	0.108057	1	0	12	95	-0.419976	0.577212	SEX_BIRTH	wilcox	0.90213
82	Factor7	0.763	0.214499	1	0	12	95	-1.02269	1.41183	SEX_BIRTH	wilcox	0.933169
83	Factor8	0.0386	0.559484	1	0	12	95	0.0208049	1.04693	SEX_BIRTH	wilcox	0.356795
84	Factor9	0.321	0.331565	1	0	12	95	-0.310775	1.09741	SEX_BIRTH	wilcox	0.725673
85	Factor1	0.284	0.1					-0.0871231	0.288598	AGE	pearson	0.725673
86	Factor10	0.439	-0.076					-0.261677	0.115949	AGE	pearson	0.823533
87	Factor11	0.596	0.052					-0.13946	0.239275	AGE	pearson	0.90213
88	Factor12	0.607	-0.05					-0.237911	0.140878	AGE	pearson	0.903331
89	Factor13	0.0349	-0.2					-0.379358	-0.0149284	AGE	pearson	0.346015
90	Factor14	0.0527	-0.19					-0.364703	0.00208094	AGE	pearson	0.38115
91	Factor15	0.0541	-0.19					-0.36371	0.00322559	AGE	pearson	0.38115
92	Factor16	0.0384	-0.2					-0.376073	-0.0110969	AGE	pearson	0.356795
93	Factor17	0.489	0.068					-0.123791	0.25425	AGE	pearson	0.85973
94	Factor18	0.245	-0.11					-0.296771	0.0782451	AGE	pearson	0.700818
95	Factor19	0.686	0.039					-0.151514	0.227633	AGE	pearson	0.917049
96	Factor2	0.0704	0.18					-0.0147196	0.353694	AGE	pearson	0.395037
97	Factor20	0.561	-0.057					-0.244027	0.134509	AGE	pearson	0.883575
98	Factor21	0.0166	-0.23					-0.403378	-0.0432692	AGE	pearson	0.30744
99	Factor3	0.543	0.059					-0.13191	0.246514	AGE	pearson	0.882541
100	Factor4	0.8	-0.025					-0.213687	0.165804	AGE	pearson	0.947362
101	Factor5	0.7	-0.038					-0.225938	0.153258	AGE	pearson	0.92356
102	Factor6	0.761	-0.03					-0.218414	0.160978	AGE	pearson	0.933169
103	Factor7	0.23	0.12					-0.0745951	0.300116	AGE	pearson	0.684847
104	Factor8	0.171	-0.13					-0.315251	0.0579506	AGE	pearson	0.590301
105	Factor9	0.807	-0.024					-0.212746	0.166763	AGE	pearson	0.951782
106	Factor1	0.688	0.039					-0.151692	0.22746	BMI_BASELINE	pearson	0.917049
107	Factor10	0.232	-0.12					-0.299808	0.0749317	BMI_BASELINE	pearson	0.685125
108	Factor11	0.769	0.029					-0.161981	0.217433	BMI_BASELINE	pearson	0.933169
109	Factor12	0.306	-0.1					-0.284318	0.0917481	BMI_BASELINE	pearson	0.725673
110	Factor13	0.235	0.12					-0.0756247	0.299173	BMI_BASELINE	pearson	0.688605
111	Factor14	0.106	0.16					-0.0335278	0.33712	BMI_BASELINE	pearson	0.478651
112	Factor15	0.0243	0.22					0.0290519	0.39139	BMI_BASELINE	pearson	0.30744
113	Factor16	0.747	-0.032					-0.220051	0.159302	BMI_BASELINE	pearson	0.933169
114	Factor17	0.218	-0.12					-0.302946	0.071498	BMI_BASELINE	pearson	0.680096
115	Factor18	0.745	-0.032					-0.22032	0.159027	BMI_BASELINE	pearson	0.933169
116	Factor19	0.809	0.024					-0.167025	0.212489	BMI_BASELINE	pearson	0.952654
117	Factor2	0.662	0.043					-0.148361	0.230689	BMI_BASELINE	pearson	0.917049
118	Factor20	0.107	-0.16					-0.336699	0.0340027	BMI_BASELINE	pearson	0.478651
119	Factor21	0.0561	0.19					-0.00476276	0.362375	BMI_BASELINE	pearson	0.38115
120	Factor3	0.0235	0.22					0.0303551	0.392494	BMI_BASELINE	pearson	0.30744
121	Factor4	0.694	-0.039					-0.226716	0.152458	BMI_BASELINE	pearson	0.918851
122	Factor5	0.104	-0.16					-0.337574	0.0330169	BMI_BASELINE	pearson	0.478651
123	Factor6	0.682	-0.04					-0.228132	0.150998	BMI_BASELINE	pearson	0.917049
124	Factor7	0.0577	0.18					-0.0059586	0.361336	BMI_BASELINE	pearson	0.38115
125	Factor8	0.689	-0.039					-0.227252	0.151906	BMI_BASELINE	pearson	0.917049
126	Factor9	0.248	-0.11					-0.29621	0.0788571	BMI_BASELINE	pearson	0.700818
127										ETHNICITY.White
128										ETHNICITY.Black
129										ETHNICITY.Hispanic
130										ETHNICITY.Asian
131										ETHNICITY_MIXED
132										SMOKING
133										SMOKING_PREVDAILY
134	Factor1	0.998	-0.0003					-0.190143	0.189574	SMOKING_PY	pearson	1
135	Factor10	0.675	0.041					-0.149973	0.229127	SMOKING_PY	pearson	0.917049
136	Factor11	0.0201	0.22					0.0361021	0.39735	SMOKING_PY	pearson	0.30744
137	Factor12	0.218	0.12					-0.0713648	0.303068	SMOKING_PY	pearson	0.680096
138	Factor13	0.63	-0.047					-0.234825	0.144081	SMOKING_PY	pearson	0.915006
139	Factor14	0.686	-0.04					-0.227655	0.151491	SMOKING_PY	pearson	0.917049
140	Factor15	0.136	-0.14					-0.325798	0.0462273	SMOKING_PY	pearson	0.544
141	Factor16	0.427	0.078					-0.114013	0.263503	SMOKING_PY	pearson	0.80892
142	Factor17	0.0683	0.18					-0.0133593	0.354884	SMOKING_PY	pearson	0.395037
143	Factor18	0.895	0.013					-0.177412	0.202244	SMOKING_PY	pearson	0.983459
144	Factor19	0.867	-0.016					-0.205651	0.173967	SMOKING_PY	pearson	0.970735
145	Factor2	0.711	0.036					-0.154659	0.224576	SMOKING_PY	pearson	0.929958
146	Factor20	0.854	0.018					-0.172504	0.207095	SMOKING_PY	pearson	0.970735
147	Factor21	0.993	0.0009					-0.188993	0.190724	SMOKING_PY	pearson	0.999287
148	Factor3	0.503	0.065					-0.125951	0.252197	SMOKING_PY	pearson	0.871644
149	Factor4	0.831	-0.021					-0.209875	0.169683	SMOKING_PY	pearson	0.960606
150	Factor5	0.363	-0.089					-0.274129	0.102695	SMOKING_PY	pearson	0.745728
151	Factor6	0.0502	0.19					-8.2994e-05	0.366434	SMOKING_PY	pearson	0.38115
152	Factor7	0.977	0.0029					-0.187098	0.192616	SMOKING_PY	pearson	0.996867
153	Factor8	0.55	-0.058					-0.245505	0.132964	SMOKING_PY	pearson	0.883575
154	Factor9	0.844	0.019					-0.171212	0.208369	SMOKING_PY	pearson	0.969702
155	Factor1	0.207	0.653641	1	0	9	98	-0.22087	1.30621	CANNABIS_PAST48H	wilcox	0.654778
156	Factor10	0.25	-0.467993	1	0	9	98	-1.39822	0.359562	CANNABIS_PAST48H	wilcox	0.700818
157	Factor11	0.166	0.446807	1	0	9	98	-0.164349	0.95193	CANNABIS_PAST48H	wilcox	0.583702
158	Factor12	0.203	0.720998	1	0	9	98	-0.327591	1.93922	CANNABIS_PAST48H	wilcox	0.654778
159	Factor13	0.556	0.211451	1	0	9	98	-0.531626	0.935019	CANNABIS_PAST48H	wilcox	0.883575
160	Factor14	0.0542	-0.492061	1	0	9	98	-1.11472	0.00863175	CANNABIS_PAST48H	wilcox	0.38115
161	Factor15	0.397	0.313866	1	0	9	98	-0.463209	1.09987	CANNABIS_PAST48H	wilcox	0.781594
162	Factor16	0.617	0.168884	1	0	9	98	-0.591973	0.923274	CANNABIS_PAST48H	wilcox	0.909263
163	Factor17	0.649	0.152935	1	0	9	98	-0.631141	1.00271	CANNABIS_PAST48H	wilcox	0.917049
164	Factor18	0.732	-0.0701055	1	0	9	98	-0.75624	0.514001	CANNABIS_PAST48H	wilcox	0.933169
165	Factor19	0.0237	-0.680517	1	0	9	98	-1.30825	-0.106322	CANNABIS_PAST48H	wilcox	0.30744
166	Factor2	0.187	-1.12243	1	0	9	98	-2.70025	0.595717	CANNABIS_PAST48H	wilcox	0.633955
167	Factor20	0.978	-0.0117897	1	0	9	98	-0.608075	0.578417	CANNABIS_PAST48H	wilcox	0.996867
168	Factor21	0.526	0.232982	1	0	9	98	-0.452247	0.917084	CANNABIS_PAST48H	wilcox	0.880364
169	Factor3	0.403	-0.349044	1	0	9	98	-1.22175	0.462359	CANNABIS_PAST48H	wilcox	0.787256
170	Factor4	0.279	-0.620451	1	0	9	98	-2.19246	0.609028	CANNABIS_PAST48H	wilcox	0.725673
171	Factor5	0.548	-0.377969	1	0	9	98	-1.80602	1.0453	CANNABIS_PAST48H	wilcox	0.883575
172	Factor6	0.0891	0.666705	1	0	9	98	-0.0893756	1.33596	CANNABIS_PAST48H	wilcox	0.448593
173	Factor7	0.0344	-1.37339	1	0	9	98	-2.79965	-0.190833	CANNABIS_PAST48H	wilcox	0.346015
174	Factor8	0.541	-0.16501	1	0	9	98	-0.675903	0.406616	CANNABIS_PAST48H	wilcox	0.882541
175	Factor9	0.758	-0.221447	1	0	9	98	-1.18654	0.770457	CANNABIS_PAST48H	wilcox	0.933169
176	Factor1	0.756	0.0486006	1	0	16	91	-0.270696	0.457477	CANNABIS_PASTMONTH	wilcox	0.933169
177	Factor10	0.313	0.310328	1	0	16	91	-0.363793	0.906404	CANNABIS_PASTMONTH	wilcox	0.725673
178	Factor11	0.343	0.254955	1	0	16	91	-0.262064	0.730774	CANNABIS_PASTMONTH	wilcox	0.734584
179	Factor12	0.156	0.602837	1	0	16	91	-0.232838	1.33519	CANNABIS_PASTMONTH	wilcox	0.569739
180	Factor13	0.309	0.284286	1	0	16	91	-0.274469	0.806344	CANNABIS_PASTMONTH	wilcox	0.725673
181	Factor14	0.0293	-0.476014	1	0	16	91	-0.946493	-0.0596569	CANNABIS_PASTMONTH	wilcox	0.32076
182	Factor15	0.75	-0.080533	1	0	16	91	-0.625097	0.4537	CANNABIS_PASTMONTH	wilcox	0.933169
183	Factor16	0.151	0.396368	1	0	16	91	-0.161804	0.923363	CANNABIS_PASTMONTH	wilcox	0.556859
184	Factor17	0.317	-0.257575	1	0	16	91	-0.810943	0.242302	CANNABIS_PASTMONTH	wilcox	0.725673
185	Factor18	0.609	0.111944	1	0	16	91	-0.334412	0.603426	CANNABIS_PASTMONTH	wilcox	0.904527
186	Factor19	0.119	-0.390909	1	0	16	91	-0.827455	0.0982077	CANNABIS_PASTMONTH	wilcox	0.498462
187	Factor2	0.0586	-1.0578	1	0	16	91	-2.23856	0.0314448	CANNABIS_PASTMONTH	wilcox	0.38115
188	Factor20	0.913	0.0332286	1	0	16	91	-0.445252	0.471448	CANNABIS_PASTMONTH	wilcox	0.985385
189	Factor21	0.504	0.207175	1	0	16	91	-0.311389	0.761597	CANNABIS_PASTMONTH	wilcox	0.871644
190	Factor3	0.521	-0.247544	1	0	16	91	-0.963956	0.475859	CANNABIS_PASTMONTH	wilcox	0.880364
191	Factor4	0.591	-0.265177	1	0	16	91	-1.40485	0.745924	CANNABIS_PASTMONTH	wilcox	0.90213
192	Factor5	0.737	0.272239	1	0	16	91	-0.953809	1.36651	CANNABIS_PASTMONTH	wilcox	0.933169
193	Factor6	0.665	-0.11655	1	0	16	91	-0.608878	0.489563	CANNABIS_PASTMONTH	wilcox	0.917049
194	Factor7	0.146	-0.992769	1	0	16	91	-2.173	0.340334	CANNABIS_PASTMONTH	wilcox	0.549134
195	Factor8	0.865	0.0463169	1	0	16	91	-0.362409	0.485874	CANNABIS_PASTMONTH	wilcox	0.970735
196	Factor9	0.75	0.111765	1	0	16	91	-0.628497	0.831001	CANNABIS_PASTMONTH	wilcox	0.933169
197	Factor1	0.827	0.0190793	1	0	44	63	-0.199049	0.245127	CANNABIS_FREQUENT_INLIFETIME	wilcox	0.960387
198	Factor10	0.619	-0.0952052	1	0	44	63	-0.591136	0.36104	CANNABIS_FREQUENT_INLIFETIME	wilcox	0.910436
199	Factor11	0.131	0.301762	1	0	44	63	-0.0816372	0.66213	CANNABIS_FREQUENT_INLIFETIME	wilcox	0.526787
200	Factor12	0.512	0.20715	1	0	44	63	-0.371281	0.807628	CANNABIS_FREQUENT_INLIFETIME	wilcox	0.877714
201	Factor13	0.0256	0.478685	1	0	44	63	0.0633855	0.888833	CANNABIS_FREQUENT_INLIFETIME	wilcox	0.317272
202	Factor14	0.0196	-0.378058	1	0	44	63	-0.675579	-0.0649491	CANNABIS_FREQUENT_INLIFETIME	wilcox	0.30744
203	Factor15	0.496	0.145786	1	0	44	63	-0.279988	0.567552	CANNABIS_FREQUENT_INLIFETIME	wilcox	0.865995
204	Factor16	0.962	-0.0145102	1	0	44	63	-0.524279	0.409468	CANNABIS_FREQUENT_INLIFETIME	wilcox	0.996867
205	Factor17	0.927	0.0157569	1	0	44	63	-0.419357	0.391939	CANNABIS_FREQUENT_INLIFETIME	wilcox	0.98595
206	Factor18	0.0405	0.386823	1	0	44	63	0.0119297	0.71988	CANNABIS_FREQUENT_INLIFETIME	wilcox	0.361101
207	Factor19	0.773	0.0443726	1	0	44	63	-0.316341	0.451098	CANNABIS_FREQUENT_INLIFETIME	wilcox	0.936519
208	Factor2	0.55	-0.266383	1	0	44	63	-0.963999	0.609602	CANNABIS_FREQUENT_INLIFETIME	wilcox	0.883575
209	Factor20	0.0668	0.364296	1	0	44	63	-0.0251677	0.712212	CANNABIS_FREQUENT_INLIFETIME	wilcox	0.395037
210	Factor21	0.783	-0.0543684	1	0	44	63	-0.434424	0.349417	CANNABIS_FREQUENT_INLIFETIME	wilcox	0.93873
211	Factor3	0.412	-0.251099	1	0	44	63	-0.8783	0.313473	CANNABIS_FREQUENT_INLIFETIME	wilcox	0.792273
212	Factor4	0.457	0.302541	1	0	44	63	-0.453099	1.13339	CANNABIS_FREQUENT_INLIFETIME	wilcox	0.841005
213	Factor5	0.593	-0.225088	1	0	44	63	-1.07903	0.641036	CANNABIS_FREQUENT_INLIFETIME	wilcox	0.90213
214	Factor6	0.289	-0.188507	1	0	44	63	-0.529971	0.165125	CANNABIS_FREQUENT_INLIFETIME	wilcox	0.725673
215	Factor7	0.238	0.545263	1	0	44	63	-0.344302	1.40595	CANNABIS_FREQUENT_INLIFETIME	wilcox	0.694703
216	Factor8	0.207	0.210806	1	0	44	63	-0.107521	0.528619	CANNABIS_FREQUENT_INLIFETIME	wilcox	0.654778
217	Factor9	0.997	0.00335498	1	0	44	63	-0.576615	0.546896	CANNABIS_FREQUENT_INLIFETIME	wilcox	1
218	Factor1	0.377	-0.114827	1	0	26	81	-0.380286	0.144732	CANNABIS_FREQUENT_INLIFETIME_OVERFIVEYRS	wilcox	0.754
219	Factor10	0.213	-0.271991	1	0	26	81	-0.821025	0.199174	CANNABIS_FREQUENT_INLIFETIME_OVERFIVEYRS	wilcox	0.67095
220	Factor11	0.0734	0.417176	1	0	26	81	-0.0273803	0.790864	CANNABIS_FREQUENT_INLIFETIME_OVERFIVEYRS	wilcox	0.395037
221	Factor12	0.483	0.23353	1	0	26	81	-0.413237	0.89176	CANNABIS_FREQUENT_INLIFETIME_OVERFIVEYRS	wilcox	0.855148
222	Factor13	0.0832	0.429528	1	0	26	81	-0.0565579	0.869725	CANNABIS_FREQUENT_INLIFETIME_OVERFIVEYRS	wilcox	0.427886
223	Factor14	0.0624	-0.361971	1	0	26	81	-0.713808	0.0162085	CANNABIS_FREQUENT_INLIFETIME_OVERFIVEYRS	wilcox	0.38599
224	Factor15	0.682	0.116076	1	0	26	81	-0.429785	0.609934	CANNABIS_FREQUENT_INLIFETIME_OVERFIVEYRS	wilcox	0.917049
225	Factor16	0.554	-0.170264	1	0	26	81	-0.702715	0.334303	CANNABIS_FREQUENT_INLIFETIME_OVERFIVEYRS	wilcox	0.883575
226	Factor17	0.887	-0.0312019	1	0	26	81	-0.484356	0.384336	CANNABIS_FREQUENT_INLIFETIME_OVERFIVEYRS	wilcox	0.978937
227	Factor18	0.318	0.223541	1	0	26	81	-0.196148	0.618719	CANNABIS_FREQUENT_INLIFETIME_OVERFIVEYRS	wilcox	0.725673
228	Factor19	0.559	-0.130731	1	0	26	81	-0.526731	0.271739	CANNABIS_FREQUENT_INLIFETIME_OVERFIVEYRS	wilcox	0.883575
229	Factor2	0.301	-0.507842	1	0	26	81	-1.41755	0.497836	CANNABIS_FREQUENT_INLIFETIME_OVERFIVEYRS	wilcox	0.725673
230	Factor20	0.291	0.227917	1	0	26	81	-0.177537	0.663748	CANNABIS_FREQUENT_INLIFETIME_OVERFIVEYRS	wilcox	0.725673
231	Factor21	0.112	-0.323123	1	0	26	81	-0.773407	0.104516	CANNABIS_FREQUENT_INLIFETIME_OVERFIVEYRS	wilcox	0.48384
232	Factor3	0.853	-0.0515359	1	0	26	81	-0.774348	0.569954	CANNABIS_FREQUENT_INLIFETIME_OVERFIVEYRS	wilcox	0.970735
233	Factor4	0.933	-0.0439433	1	0	26	81	-0.984922	0.848615	CANNABIS_FREQUENT_INLIFETIME_OVERFIVEYRS	wilcox	0.98595
234	Factor5	0.785	0.15723	1	0	26	81	-0.834821	1.18282	CANNABIS_FREQUENT_INLIFETIME_OVERFIVEYRS	wilcox	0.93873
235	Factor6	0.758	-0.0524587	1	0	26	81	-0.436471	0.339916	CANNABIS_FREQUENT_INLIFETIME_OVERFIVEYRS	wilcox	0.933169
236	Factor7	0.604	-0.279292	1	0	26	81	-1.21955	0.753144	CANNABIS_FREQUENT_INLIFETIME_OVERFIVEYRS	wilcox	0.90213
237	Factor8	0.819	0.0618379	1	0	26	81	-0.327916	0.465883	CANNABIS_FREQUENT_INLIFETIME_OVERFIVEYRS	wilcox	0.959538
238	Factor9	0.87	0.0499579	1	0	26	81	-0.606537	0.640843	CANNABIS_FREQUENT_INLIFETIME_OVERFIVEYRS	wilcox	0.970735
239	Factor1	0.0504	-0.19					-0.366341	0.000190314	season_sin	pearson	0.38115
240	Factor10	0.994	0.00073					-0.189156	0.190561	season_sin	pearson	0.999287
241	Factor11	0.475	0.07					-0.121716	0.256219	season_sin	pearson	0.848499
242	Factor12	0.0406	-0.2					-0.374045	-0.00873664	season_sin	pearson	0.361101
243	Factor13	0.322	-0.097					-0.281394	0.0948994	season_sin	pearson	0.725673
244	Factor14	0.939	-0.0075					-0.19709	0.182606	season_sin	pearson	0.98595
245	Factor15	0.512	0.064					-0.127263	0.250947	season_sin	pearson	0.877714
246	Factor16	0.415	-0.08					-0.265521	0.111872	season_sin	pearson	0.792273
247	Factor17	0.0292	0.21					0.0220034	0.385401	season_sin	pearson	0.32076
248	Factor18	0.0989	0.16					-0.0303979	0.339895	season_sin	pearson	0.466667
249	Factor19	0.911	0.011					-0.179335	0.200338	season_sin	pearson	0.985385
250	Factor2	0.644	0.045					-0.145874	0.233094	season_sin	pearson	0.917049
251	Factor20	0.0147	-0.24					-0.407038	-0.0476389	season_sin	pearson	0.292453
252	Factor21	0.0573	-0.18					-0.361597	0.00565826	season_sin	pearson	0.38115
253	Factor3	0.706	-0.037					-0.225114	0.154106	season_sin	pearson	0.928237
254	Factor4	0.194	0.13					-0.0647445	0.309096	season_sin	pearson	0.646097
255	Factor5	0.389	0.084					-0.107448	0.269678	season_sin	pearson	0.767843
256	Factor6	0.616	-0.049					-0.23666	0.142177	season_sin	pearson	0.909263
257	Factor7	0.0262	0.21					0.0261967	0.388968	season_sin	pearson	0.319471
258	Factor8	0.00776	-0.26					-0.42525	-0.0695906	season_sin	pearson	0.2106
259	Factor9	0.275	-0.11					-0.290442	0.085125	season_sin	pearson	0.725673
260	Factor1	0.162	-0.14					-0.317703	0.0552338	season_cos	pearson	0.577698
261	Factor10	0.413	-0.08					-0.265755	0.111622	season_cos	pearson	0.792273
262	Factor11	0.263	0.11					-0.0824975	0.292863	season_cos	pearson	0.717791
263	Factor12	0.266	-0.11					-0.292387	0.0830145	season_cos	pearson	0.720774
264	Factor13	0.197	0.13					-0.0656992	0.308228	season_cos	pearson	0.650358
265	Factor14	0.523	-0.062					-0.249317	0.128974	season_cos	pearson	0.880364
266	Factor15	0.00976	0.25					0.0618839	0.418889	season_cos	pearson	0.238018
267	Factor16	0.509	-0.065					-0.251323	0.126869	season_cos	pearson	0.876547
268	Factor17	0.131	0.15					-0.0443369	0.32749	season_cos	pearson	0.526787
269	Factor18	0.282	0.1					-0.0866401	0.289044	season_cos	pearson	0.725673
270	Factor19	0.27	-0.11					-0.291462	0.0840187	season_cos	pearson	0.725673
271	Factor2	0.356	-0.09					-0.275231	0.101515	season_cos	pearson	0.745728
272	Factor20	0.74	-0.033					-0.220999	0.158331	season_cos	pearson	0.933169
273	Factor21	0.851	0.018					-0.172121	0.207472	season_cos	pearson	0.970735
274	Factor3	0.00909	-0.25					-0.420891	-0.064305	season_cos	pearson	0.229068
275	Factor4	0.0872	-0.17					-0.345114	0.0244889	season_cos	pearson	0.445427
276	Factor5	0.0653	-0.18					-0.356623	0.0113685	season_cos	pearson	0.394934
277	Factor6	0.485	0.068					-0.123238	0.254775	season_cos	pearson	0.856682
278	Factor7	0.282	-0.1					-0.289059	0.0866241	season_cos	pearson	0.725673
279	Factor8	0.959	-0.005					-0.194702	0.185006	season_cos	pearson	0.996867
280	Factor9	0.794	0.026					-0.165058	0.214419	season_cos	pearson	0.945298
281	Factor1	0.000123	0.36					0.185636	0.516969	days_post_lockdown	pearson	0.0107352
282	Factor10	0.96	-0.005					-0.194628	0.18508	days_post_lockdown	pearson	0.996867
283	Factor11	0.83	-0.021					-0.210061	0.169493	days_post_lockdown	pearson	0.960606
284	Factor12	0.0977	0.16					-0.029834	0.340394	days_post_lockdown	pearson	0.466667
285	Factor13	0.112	0.15					-0.0363602	0.334604	days_post_lockdown	pearson	0.48384
286	Factor14	0.918	0.01					-0.180122	0.199557	days_post_lockdown	pearson	0.98595
287	Factor15	0.000916	-0.32					-0.477191	-0.134146	days_post_lockdown	pearson	0.0407351
288	Factor16	0.886	-0.014					-0.203305	0.176341	days_post_lockdown	pearson	0.978937
289	Factor17	0.0492	0.19					0.000805706	0.367203	days_post_lockdown	pearson	0.38115
290	Factor18	0.919	-0.01					-0.199445	0.180235	days_post_lockdown	pearson	0.98595
291	Factor19	0.0509	-0.19					-0.365967	0.00062269	days_post_lockdown	pearson	0.38115
292	Factor2	0.0895	0.16					-0.025716	0.344032	days_post_lockdown	pearson	0.448593
293	Factor20	0.461	0.072					-0.119467	0.258351	days_post_lockdown	pearson	0.841005
294	Factor21	0.274	0.11					-0.0848903	0.290659	days_post_lockdown	pearson	0.725673
295	Factor3	0.596	0.052					-0.139399	0.239334	days_post_lockdown	pearson	0.90213
296	Factor4	0.111	0.15					-0.0360668	0.334865	days_post_lockdown	pearson	0.48384
297	Factor5	0.427	0.078					-0.113914	0.263597	days_post_lockdown	pearson	0.80892
298	Factor6	0.0465	0.19					0.0031947	0.369268	days_post_lockdown	pearson	0.38115
299	Factor7	0.0582	-0.18					-0.361004	0.00634036	days_post_lockdown	pearson	0.38115
300	Factor8	0.333	0.094					-0.0971229	0.279326	days_post_lockdown	pearson	0.725673
301	Factor9	0.304	0.1					-0.0913879	0.284652	days_post_lockdown	pearson	0.725673
302	Factor1	0.0058	0.27					0.0791624	0.433102	days_pandemic	pearson	0.1827
303	Factor10	0.415	0.08					-0.111882	0.265511	days_pandemic	pearson	0.792273
304	Factor11	0.544	0.059					-0.132085	0.246346	days_pandemic	pearson	0.882541
305	Factor12	0.938	0.0076					-0.18253	0.197165	days_pandemic	pearson	0.98595
306	Factor13	0.1	0.16					-0.0310841	0.339287	days_pandemic	pearson	0.466667
307	Factor14	0.767	0.029					-0.161769	0.21764	days_pandemic	pearson	0.933169
308	Factor15	0.00037	-0.34					-0.496018	-0.158288	days_pandemic	pearson	0.01998
309	Factor16	0.587	-0.053					-0.240531	0.138154	days_pandemic	pearson	0.90213
310	Factor17	0.0106	0.25					0.0589569	0.416464	days_pandemic	pearson	0.242836
311	Factor18	0.53	0.061					-0.130002	0.248336	days_pandemic	pearson	0.880364
312	Factor19	0.11	-0.16					-0.335531	0.0353181	days_pandemic	pearson	0.48384
313	Factor2	0.0493	0.19					0.000728075	0.367136	days_pandemic	pearson	0.38115
314	Factor20	0.372	-0.087					-0.272525	0.104409	days_pandemic	pearson	0.751968
315	Factor21	0.355	0.09					-0.101337	0.275397	days_pandemic	pearson	0.745728
316	Factor3	0.947	0.0066					-0.183526	0.196175	days_pandemic	pearson	0.99127
317	Factor4	0.0215	0.22					0.0336096	0.395247	days_pandemic	pearson	0.30744
318	Factor5	0.121	0.15					-0.040339	0.331061	days_pandemic	pearson	0.499869
319	Factor6	0.0699	0.18					-0.014417	0.353959	days_pandemic	pearson	0.395037
320	Factor7	0.823	0.022					-0.168666	0.210876	days_pandemic	pearson	0.959538
321	Factor8	0.605	-0.051					-0.238155	0.140625	days_pandemic	pearson	0.90213
322	Factor9	0.815	0.023					-0.167729	0.211796	days_pandemic	pearson	0.956739
323	Factor1	0.0571	-0.228817	1	0	70	37	-0.511027	0.00557509	cplvpost-lockdown	wilcox	0.38115
324	Factor10	0.961	0.00840581	1	0	70	37	-0.470131	0.511105	cplvpost-lockdown	wilcox	0.996867
325	Factor11	0.898	-0.0303332	1	0	70	37	-0.457295	0.391908	cplvpost-lockdown	wilcox	0.983896
326	Factor12	0.873	-0.0427455	1	0	70	37	-0.64498	0.57703	cplvpost-lockdown	wilcox	0.970735
327	Factor13	0.422	-0.183802	1	0	70	37	-0.635988	0.272582	cplvpost-lockdown	wilcox	0.803607
328	Factor14	0.318	-0.155381	1	0	70	37	-0.475353	0.171177	cplvpost-lockdown	wilcox	0.725673
329	Factor15	0.00215	0.692996	1	0	70	37	0.260891	1.13476	cplvpost-lockdown	wilcox	0.08127
330	Factor16	0.706	0.101547	1	0	70	37	-0.439842	0.66932	cplvpost-lockdown	wilcox	0.928237
331	Factor17	0.0995	-0.325477	1	0	70	37	-0.752029	0.0691407	cplvpost-lockdown	wilcox	0.466667
332	Factor18	0.692	0.0777854	1	0	70	37	-0.321144	0.481693	cplvpost-lockdown	wilcox	0.918851
333	Factor19	0.786	0.0530458	1	0	70	37	-0.341845	0.439767	cplvpost-lockdown	wilcox	0.93873
334	Factor2	0.0513	-0.776142	1	0	70	37	-1.64201	0.00472366	cplvpost-lockdown	wilcox	0.38115
335	Factor20	0.776	0.0638133	1	0	70	37	-0.29408	0.427614	cplvpost-lockdown	wilcox	0.936861
336	Factor21	0.58	-0.130684	1	0	70	37	-0.48285	0.342819	cplvpost-lockdown	wilcox	0.8964
337	Factor3	0.207	-0.373795	1	0	70	37	-0.986653	0.207828	cplvpost-lockdown	wilcox	0.654778
338	Factor4	0.0955	-0.71156	1	0	70	37	-1.53181	0.148053	cplvpost-lockdown	wilcox	0.465794
339	Factor5	0.0116	-1.05397	1	0	70	37	-1.88903	-0.262512	cplvpost-lockdown	wilcox	0.257929
340	Factor6	0.407	-0.158772	1	0	70	37	-0.515308	0.191146	cplvpost-lockdown	wilcox	0.790892
341	Factor7	0.245	-0.502528	1	0	70	37	-1.33893	0.382742	cplvpost-lockdown	wilcox	0.700818
342	Factor8	0.312	-0.176215	1	0	70	37	-0.499872	0.159919	cplvpost-lockdown	wilcox	0.725673
343	Factor9	0.852	-0.0466963	1	0	70	37	-0.605926	0.511369	cplvpost-lockdown	wilcox	0.970735
344	Factor1	0.0741	0.21753	1	0	30	77	-0.0173001	0.52093	cplvvaccinated	wilcox	0.395037
345	Factor10	0.558	0.125664	1	0	30	77	-0.357608	0.678439	cplvvaccinated	wilcox	0.883575
346	Factor11	0.726	0.0845926	1	0	30	77	-0.374036	0.519238	cplvvaccinated	wilcox	0.933169
347	Factor12	0.892	0.0427184	1	0	30	77	-0.646594	0.684715	cplvvaccinated	wilcox	0.98159
348	Factor13	0.116	0.376884	1	0	30	77	-0.105351	0.830436	cplvvaccinated	wilcox	0.495458
349	Factor14	0.464	0.129728	1	0	30	77	-0.236675	0.484845	cplvvaccinated	wilcox	0.841005
350	Factor15	0.000183	-0.938192	1	0	30	77	-1.37452	-0.470341	cplvvaccinated	wilcox	0.0125771
351	Factor16	0.953	-0.0198287	1	0	30	77	-0.661765	0.612371	cplvvaccinated	wilcox	0.995122
352	Factor17	0.137	0.306153	1	0	30	77	-0.122024	0.770052	cplvvaccinated	wilcox	0.545116
353	Factor18	0.32	-0.242041	1	0	30	77	-0.629664	0.226824	cplvvaccinated	wilcox	0.725673
354	Factor19	0.871	0.0211933	1	0	30	77	-0.417879	0.461102	cplvvaccinated	wilcox	0.970735
355	Factor2	0.0526	0.794707	1	0	30	77	-0.0112053	1.74655	cplvvaccinated	wilcox	0.38115
356	Factor20	0.914	-0.0396555	1	0	30	77	-0.441643	0.346322	cplvvaccinated	wilcox	0.985385
357	Factor21	0.473	0.16623	1	0	30	77	-0.321589	0.557773	cplvvaccinated	wilcox	0.848499
358	Factor3	0.16	0.399324	1	0	30	77	-0.190503	1.08933	cplvvaccinated	wilcox	0.576
359	Factor4	0.0318	1.01969	1	0	30	77	0.098565	1.88627	cplvvaccinated	wilcox	0.3339
360	Factor5	0.00705	1.25515	1	0	30	77	0.349045	2.13331	cplvvaccinated	wilcox	0.207028
361	Factor6	0.337	0.200278	1	0	30	77	-0.170317	0.579955	cplvvaccinated	wilcox	0.725846
362	Factor7	0.477	0.314023	1	0	30	77	-0.571886	1.21672	cplvvaccinated	wilcox	0.848499
363	Factor8	0.34	0.1719	1	0	30	77	-0.186919	0.514153	cplvvaccinated	wilcox	0.730227
364	Factor9	0.898	-0.025011	1	0	30	77	-0.6731	0.630122	cplvvaccinated	wilcox	0.983896
365	Factor1	0.63	-0.0603484	1	0	84	23	-0.344896	0.200045	RISK_BEHAV_MSM	wilcox	0.915006
366	Factor10	0.696	0.097759	1	0	84	23	-0.467831	0.727879	RISK_BEHAV_MSM	wilcox	0.919888
367	Factor11	0.0766	0.385025	1	0	84	23	-0.0389622	0.807126	RISK_BEHAV_MSM	wilcox	0.40215
368	Factor12	0.741	0.107084	1	0	84	23	-0.593881	0.742375	RISK_BEHAV_MSM	wilcox	0.933169
369	Factor13	0.402	0.221517	1	0	84	23	-0.275279	0.706663	RISK_BEHAV_MSM	wilcox	0.787256
370	Factor14	0.663	-0.0951112	1	0	84	23	-0.456421	0.316201	RISK_BEHAV_MSM	wilcox	0.917049
371	Factor15	0.193	-0.314539	1	0	84	23	-0.772135	0.161687	RISK_BEHAV_MSM	wilcox	0.646097
372	Factor16	0.753	-0.0895889	1	0	84	23	-0.673867	0.504159	RISK_BEHAV_MSM	wilcox	0.933169
373	Factor17	0.906	0.0235757	1	0	84	23	-0.402414	0.497934	RISK_BEHAV_MSM	wilcox	0.985385
374	Factor18	0.577	0.0981949	1	0	84	23	-0.280437	0.510193	RISK_BEHAV_MSM	wilcox	0.8964
375	Factor19	0.811	-0.0562986	1	0	84	23	-0.485912	0.35086	RISK_BEHAV_MSM	wilcox	0.953524
376	Factor2	0.63	0.236486	1	0	84	23	-0.70908	1.15367	RISK_BEHAV_MSM	wilcox	0.915006
377	Factor20	0.961	-0.00917071	1	0	84	23	-0.489497	0.418843	RISK_BEHAV_MSM	wilcox	0.996867
378	Factor21	0.162	0.339114	1	0	84	23	-0.141335	0.800481	RISK_BEHAV_MSM	wilcox	0.577698
379	Factor3	0.841	0.0412062	1	0	84	23	-0.538338	0.743276	RISK_BEHAV_MSM	wilcox	0.969201
380	Factor4	0.251	0.557029	1	0	84	23	-0.40267	1.494	RISK_BEHAV_MSM	wilcox	0.700818
381	Factor5	0.636	0.298506	1	0	84	23	-0.738494	1.31307	RISK_BEHAV_MSM	wilcox	0.91584
382	Factor6	0.679	-0.0729646	1	0	84	23	-0.455981	0.359535	RISK_BEHAV_MSM	wilcox	0.917049
383	Factor7	0.636	-0.248099	1	0	84	23	-1.19686	0.71716	RISK_BEHAV_MSM	wilcox	0.91584
384	Factor8	0.464	-0.140444	1	0	84	23	-0.521031	0.251273	RISK_BEHAV_MSM	wilcox	0.841005
385	Factor9	0.0753	-0.50781	1	0	84	23	-1.09502	0.0416246	RISK_BEHAV_MSM	wilcox	0.39809
386	Factor1	0.754	0.0452922	1	0	19	88	-0.236805	0.342135	RISK_BEHAV_Heterosexual	wilcox	0.933169
387	Factor10	0.616	0.121331	1	0	19	88	-0.480638	0.763451	RISK_BEHAV_Heterosexual	wilcox	0.909263
388	Factor11	0.143	-0.349762	1	0	19	88	-0.807125	0.124183	RISK_BEHAV_Heterosexual	wilcox	0.549134
389	Factor12	0.693	-0.128312	1	0	19	88	-0.854148	0.581683	RISK_BEHAV_Heterosexual	wilcox	0.918851
390	Factor13	0.408	-0.227056	1	0	19	88	-0.759855	0.301187	RISK_BEHAV_Heterosexual	wilcox	0.790892
391	Factor14	0.194	0.261141	1	0	19	88	-0.139136	0.628805	RISK_BEHAV_Heterosexual	wilcox	0.646097
392	Factor15	0.295	0.260585	1	0	19	88	-0.223575	0.755081	RISK_BEHAV_Heterosexual	wilcox	0.725673
393	Factor16	0.266	0.338702	1	0	19	88	-0.289423	0.960756	RISK_BEHAV_Heterosexual	wilcox	0.720774
394	Factor17	0.501	-0.170205	1	0	19	88	-0.695094	0.325397	RISK_BEHAV_Heterosexual	wilcox	0.870703
395	Factor18	1	0.0014203	1	0	19	88	-0.440717	0.478077	RISK_BEHAV_Heterosexual	wilcox	1
396	Factor19	0.741	0.0611336	1	0	19	88	-0.36204	0.51996	RISK_BEHAV_Heterosexual	wilcox	0.933169
397	Factor2	0.945	0.0535544	1	0	19	88	-0.927958	1.10348	RISK_BEHAV_Heterosexual	wilcox	0.990874
398	Factor20	0.867	0.044245	1	0	19	88	-0.418818	0.548519	RISK_BEHAV_Heterosexual	wilcox	0.970735
399	Factor21	0.122	-0.397903	1	0	19	88	-0.895802	0.101498	RISK_BEHAV_Heterosexual	wilcox	0.501261
400	Factor3	0.867	0.0726784	1	0	19	88	-0.68123	0.69175	RISK_BEHAV_Heterosexual	wilcox	0.970735
401	Factor4	0.912	-0.0619891	1	0	19	88	-1.06978	1.02725	RISK_BEHAV_Heterosexual	wilcox	0.985385
402	Factor5	0.925	-0.0723416	1	0	19	88	-1.22444	1.01806	RISK_BEHAV_Heterosexual	wilcox	0.98595
403	Factor6	0.252	0.215365	1	0	19	88	-0.183923	0.608139	RISK_BEHAV_Heterosexual	wilcox	0.700818
404	Factor7	0.359	0.529185	1	0	19	88	-0.543824	1.46469	RISK_BEHAV_Heterosexual	wilcox	0.745728
405	Factor8	0.0736	0.407733	1	0	19	88	-0.0272446	0.828504	RISK_BEHAV_Heterosexual	wilcox	0.395037
406	Factor9	0.0988	0.469473	1	0	19	88	-0.0781255	1.0861	RISK_BEHAV_Heterosexual	wilcox	0.466667
407	Factor1	0.785	0.0781608	1	0	5	102	-0.50449	1.23846	RISK_BEHAV_Unknown	wilcox	0.93873
408	Factor10	0.247	-0.854509	1	0	5	102	-2.57812	0.670501	RISK_BEHAV_Unknown	wilcox	0.700818
409	Factor11	0.372	-0.313532	1	0	5	102	-1.0832	0.430224	RISK_BEHAV_Unknown	wilcox	0.751968
410	Factor12	0.912	0.086645	1	0	5	102	-1.31663	2.25021	RISK_BEHAV_Unknown	wilcox	0.985385
411	Factor13	0.924	-0.0756049	1	0	5	102	-1.11684	1.3251	RISK_BEHAV_Unknown	wilcox	0.98595
412	Factor14	0.15	-0.45227	1	0	5	102	-1.12812	0.207659	RISK_BEHAV_Unknown	wilcox	0.556859
413	Factor15	0.685	0.198198	1	0	5	102	-0.679307	1.13043	RISK_BEHAV_Unknown	wilcox	0.917049
414	Factor16	0.413	-0.467729	1	0	5	102	-1.59198	0.804523	RISK_BEHAV_Unknown	wilcox	0.792273
415	Factor17	0.785	0.100038	1	0	5	102	-0.758033	0.843179	RISK_BEHAV_Unknown	wilcox	0.93873
416	Factor18	0.291	-0.413707	1	0	5	102	-1.07729	0.330083	RISK_BEHAV_Unknown	wilcox	0.725673
417	Factor19	0.877	-0.0528058	1	0	5	102	-0.862821	0.777438	RISK_BEHAV_Unknown	wilcox	0.970735
418	Factor2	0.207	-0.990574	1	0	5	102	-2.70026	0.383908	RISK_BEHAV_Unknown	wilcox	0.654778
419	Factor20	0.971	0.0212446	1	0	5	102	-0.978536	1.21529	RISK_BEHAV_Unknown	wilcox	0.996867
420	Factor21	0.57	-0.360726	1	0	5	102	-1.31225	0.809938	RISK_BEHAV_Unknown	wilcox	0.892174
421	Factor3	0.642	-0.288289	1	0	5	102	-1.4491	0.950935	RISK_BEHAV_Unknown	wilcox	0.917049
422	Factor4	0.103	-1.49856	1	0	5	102	-3.38678	0.239103	RISK_BEHAV_Unknown	wilcox	0.477718
423	Factor5	0.271	-0.98923	1	0	5	102	-2.93542	0.687391	RISK_BEHAV_Unknown	wilcox	0.725673
424	Factor6	0.235	-0.628085	1	0	5	102	-1.58305	0.550627	RISK_BEHAV_Unknown	wilcox	0.688605
425	Factor7	0.447	-0.705044	1	0	5	102	-2.5855	1.27568	RISK_BEHAV_Unknown	wilcox	0.8344
426	Factor8	0.285	-0.343942	1	0	5	102	-0.924713	0.286819	RISK_BEHAV_Unknown	wilcox	0.725673
427	Factor9	0.271	0.627643	1	0	5	102	-0.474571	2.18792	RISK_BEHAV_Unknown	wilcox	0.725673
428	Factor1	0.56	-0.057					-0.244198	0.134331	HIV_DURATION	pearson	0.883575
429	Factor10	0.766	0.029					-0.161629	0.217778	HIV_DURATION	pearson	0.933169
430	Factor11	0.831	-0.021					-0.209937	0.16962	HIV_DURATION	pearson	0.960606
431	Factor12	0.0735	-0.17					-0.351997	0.0166577	HIV_DURATION	pearson	0.395037
432	Factor13	0.222	-0.12					-0.302026	0.072506	HIV_DURATION	pearson	0.680096
433	Factor14	0.578	-0.054					-0.241727	0.136908	HIV_DURATION	pearson	0.8964
434	Factor15	0.0605	-0.18					-0.359536	0.00802698	HIV_DURATION	pearson	0.38115
435	Factor16	0.653	0.044					-0.14715	0.23186	HIV_DURATION	pearson	0.917049
436	Factor17	0.525	0.062					-0.129212	0.249089	HIV_DURATION	pearson	0.880364
437	Factor18	0.0218	-0.22					-0.394777	-0.0330539	HIV_DURATION	pearson	0.30744
438	Factor19	0.281	0.11					-0.0863704	0.289293	HIV_DURATION	pearson	0.725673
439	Factor2	0.206	0.12					-0.0682241	0.305931	HIV_DURATION	pearson	0.654778
440	Factor20	0.306	0.1					-0.0917443	0.284322	HIV_DURATION	pearson	0.725673
441	Factor21	0.0987	-0.16					-0.339984	0.0302971	HIV_DURATION	pearson	0.466667
442	Factor3	0.974	-0.0032					-0.192953	0.18676	HIV_DURATION	pearson	0.996867
443	Factor4	0.0921	0.16					-0.0270327	0.34287	HIV_DURATION	pearson	0.455082
444	Factor5	0.979	-0.0026					-0.192395	0.187319	HIV_DURATION	pearson	0.996867
445	Factor6	0.854	-0.018					-0.207104	0.172495	HIV_DURATION	pearson	0.970735
446	Factor7	0.577	0.055					-0.136687	0.241939	HIV_DURATION	pearson	0.8964
447	Factor8	0.518	-0.063					-0.250026	0.12823	HIV_DURATION	pearson	0.880364
448	Factor9	0.0552	0.19					-0.0041137	0.362939	HIV_DURATION	pearson	0.38115
449										CMV_IgG_Serology
450	Factor1	0.318	-0.097					-0.282091	0.0941489	CMV_IgG_IU.mL	pearson	0.725673
451	Factor10	0.359	-0.09					-0.274789	0.101988	CMV_IgG_IU.mL	pearson	0.745728
452	Factor11	0.0532	0.19					-0.00250846	0.364332	CMV_IgG_IU.mL	pearson	0.38115
453	Factor12	0.151	-0.14					-0.321166	0.0513884	CMV_IgG_IU.mL	pearson	0.556859
454	Factor13	0.59	0.053					-0.138627	0.240076	CMV_IgG_IU.mL	pearson	0.90213
455	Factor14	0.119	-0.15					-0.331874	0.0394268	CMV_IgG_IU.mL	pearson	0.498462
456	Factor15	0.023	-0.22					-0.39313	-0.0311061	CMV_IgG_IU.mL	pearson	0.30744
457	Factor16	0.0548	-0.19					-0.363218	0.00379297	CMV_IgG_IU.mL	pearson	0.38115
458	Factor17	0.679	0.04					-0.150608	0.228511	CMV_IgG_IU.mL	pearson	0.917049
459	Factor18	0.789	0.026					-0.164444	0.215021	CMV_IgG_IU.mL	pearson	0.940826
460	Factor19	0.059	0.18					-0.00693206	0.360489	CMV_IgG_IU.mL	pearson	0.38115
461	Factor2	0.535	0.061					-0.130677	0.247692	CMV_IgG_IU.mL	pearson	0.880364
462	Factor20	0.0429	-0.2					-0.372164	-0.00655177	CMV_IgG_IU.mL	pearson	0.377121
463	Factor21	0.0244	-0.22					-0.391199	-0.0288264	CMV_IgG_IU.mL	pearson	0.30744
464	Factor3	0.994	0.00071					-0.189178	0.190539	CMV_IgG_IU.mL	pearson	0.999287
465	Factor4	0.0129	-0.24					-0.410736	-0.0520687	CMV_IgG_IU.mL	pearson	0.27864
466	Factor5	0.462	0.072					-0.11957	0.258253	CMV_IgG_IU.mL	pearson	0.841005
467	Factor6	0.633	0.047					-0.14442	0.234498	CMV_IgG_IU.mL	pearson	0.915006
468	Factor7	0.431	-0.077					-0.263001	0.114545	CMV_IgG_IU.mL	pearson	0.812559
469	Factor8	0.203	-0.12					-0.306659	0.0674251	CMV_IgG_IU.mL	pearson	0.654778
470	Factor9	0.971	-0.0035					-0.193248	0.186464	CMV_IgG_IU.mL	pearson	0.996867
471	Factor1	0.687	0.039					-0.15157	0.227578	CD4T	pearson	0.917049
472	Factor10	0.925	0.0093					-0.180915	0.198771	CD4T	pearson	0.98595
473	Factor11	4.56e-05	-0.38					-0.534442	-0.208844	CD4T	pearson	0.00689472
474	Factor12	0.0387	0.2					0.0107749	0.375797	CD4T	pearson	0.356795
475	Factor13	0.0395	-0.2					-0.375062	-0.00992001	CD4T	pearson	0.359783
476	Factor14	0.231	0.12					-0.0746772	0.300041	CD4T	pearson	0.684847
477	Factor15	0.000737	0.32					0.140092	0.481857	CD4T	pearson	0.0348233
478	Factor16	0.000607	0.33					0.145306	0.485933	CD4T	pearson	0.0305928
479	Factor17	0.459	-0.072					-0.25866	0.11914	CD4T	pearson	0.841005
480	Factor18	0.66	0.043					-0.148108	0.230934	CD4T	pearson	0.917049
481	Factor19	0.178	-0.13					-0.313155	0.0602678	CD4T	pearson	0.608905
482	Factor2	0.205	-0.12					-0.306103	0.068036	CD4T	pearson	0.654778
483	Factor20	0.376	0.086					-0.105134	0.271846	CD4T	pearson	0.753995
484	Factor21	0.494	0.067					-0.124556	0.253523	CD4T	pearson	0.8645
485	Factor3	0.0281	-0.21					-0.386627	-0.0234432	CD4T	pearson	0.32076
486	Factor4	0.802	-0.025					-0.213435	0.16606	CD4T	pearson	0.947362
487	Factor5	0.157	0.14					-0.0536175	0.31916	CD4T	pearson	0.570635
488	Factor6	0.309	0.099					-0.092245	0.283857	CD4T	pearson	0.725673
489	Factor7	0.373	-0.087					-0.272415	0.104527	CD4T	pearson	0.751968
490	Factor8	0.0168	0.23					0.0428541	0.40303	CD4T	pearson	0.30744
491	Factor9	1.16e-05	0.41					0.238611	0.556453	CD4T	pearson	0.0029232
492	Factor1	0.648	-0.045					-0.232519	0.146468	CD8T	pearson	0.917049
493	Factor10	0.544	0.059					-0.13207	0.246361	CD8T	pearson	0.882541
494	Factor11	7.21e-06	0.42					0.248514	0.563679	CD8T	pearson	0.00272538
495	Factor12	0.049	-0.19					-0.367319	-0.00093941	CD8T	pearson	0.38115
496	Factor13	0.0357	0.2					0.0140019	0.378565	CD8T	pearson	0.346015
497	Factor14	0.317	-0.098					-0.282312	0.09391	CD8T	pearson	0.725673
498	Factor15	0.000125	-0.36					-0.516694	-0.185275	CD8T	pearson	0.0107352
499	Factor16	0.0042	-0.27					-0.441447	-0.0894061	CD8T	pearson	0.138052
500	Factor17	0.47	0.071					-0.120906	0.256988	CD8T	pearson	0.848019
501	Factor18	0.477	-0.069					-0.255923	0.122028	CD8T	pearson	0.848499
502	Factor19	0.196	0.13					-0.0655777	0.308339	CD8T	pearson	0.649895
503	Factor2	0.58	0.054					-0.137242	0.241406	CD8T	pearson	0.8964
504	Factor20	0.246	-0.11					-0.296524	0.0785144	CD8T	pearson	0.700818
505	Factor21	0.406	-0.081					-0.26682	0.110491	CD8T	pearson	0.790892
506	Factor3	0.0718	0.17					-0.0156361	0.352892	CD8T	pearson	0.395037
507	Factor4	0.598	0.052					-0.139673	0.239071	CD8T	pearson	0.90213
508	Factor5	0.169	-0.13					-0.315786	0.0573584	CD8T	pearson	0.589541
509	Factor6	0.292	-0.1					-0.287066	0.0887807	CD8T	pearson	0.725673
510	Factor7	0.709	0.036					-0.154435	0.224795	CD8T	pearson	0.92895
511	Factor8	0.0225	-0.22					-0.393802	-0.0319002	CD8T	pearson	0.30744
512	Factor9	9.43e-05	-0.37					-0.521797	-0.192012	CD8T	pearson	0.0107352
513	Factor1	0.566	0.056					-0.135185	0.243379	`CD4T/CD8T`	pearson	0.889597
514	Factor10	0.551	-0.058					-0.245389	0.133086	`CD4T/CD8T`	pearson	0.883575
515	Factor11	0.000327	-0.34					-0.498475	-0.161469	`CD4T/CD8T`	pearson	0.01998
516	Factor12	0.0378	0.2					0.0116578	0.376555	`CD4T/CD8T`	pearson	0.356795
517	Factor13	0.0143	-0.24					-0.407738	-0.0484764	`CD4T/CD8T`	pearson	0.292184
518	Factor14	0.615	0.049					-0.142068	0.236766	`CD4T/CD8T`	pearson	0.909263
519	Factor15	0.00299	0.28					0.0999367	0.449961	`CD4T/CD8T`	pearson	0.10764
520	Factor16	0.0217	0.22					0.0332347	0.39493	`CD4T/CD8T`	pearson	0.30744
521	Factor17	0.761	-0.03					-0.218395	0.160998	`CD4T/CD8T`	pearson	0.933169
522	Factor18	0.688	0.039					-0.151667	0.227484	`CD4T/CD8T`	pearson	0.917049
523	Factor19	0.309	-0.099					-0.283708	0.0924066	`CD4T/CD8T`	pearson	0.725673
524	Factor2	0.453	-0.073					-0.259543	0.118207	`CD4T/CD8T`	pearson	0.841005
525	Factor20	0.491	0.067					-0.124146	0.253913	`CD4T/CD8T`	pearson	0.861244
526	Factor21	0.984	0.0019					-0.188025	0.191691	`CD4T/CD8T`	pearson	0.996867
527	Factor3	0.0497	-0.19					-0.366858	-0.000406847	`CD4T/CD8T`	pearson	0.38115
528	Factor4	0.376	-0.086					-0.271796	0.105188	`CD4T/CD8T`	pearson	0.753995
529	Factor5	0.228	0.12					-0.073925	0.300729	`CD4T/CD8T`	pearson	0.684847
530	Factor6	0.11	0.16					-0.0353445	0.335507	`CD4T/CD8T`	pearson	0.48384
531	Factor7	0.765	-0.029					-0.21794	0.161463	`CD4T/CD8T`	pearson	0.933169
532	Factor8	0.0742	0.17					-0.0171132	0.351598	`CD4T/CD8T`	pearson	0.395037
533	Factor9	0.000352	0.34					0.159607	0.497038	`CD4T/CD8T`	pearson	0.01998
534	Factor1	0.335	-0.193374	1	0	100	7	-0.670456	0.266955	EC_yesnonon_EC	wilcox	0.725673
535	Factor10	0.146	-0.652951	1	0	100	7	-1.57743	0.32851	EC_yesnonon_EC	wilcox	0.549134
536	Factor11	0.0579	0.6076	1	0	100	7	-0.0324725	1.28973	EC_yesnonon_EC	wilcox	0.38115
537	Factor12	0.0237	-1.05346	1	0	100	7	-1.92268	-0.191716	EC_yesnonon_EC	wilcox	0.30744
538	Factor13	0.758	-0.246137	1	0	100	7	-1.35669	1.10226	EC_yesnonon_EC	wilcox	0.933169
539	Factor14	0.293	-0.280836	1	0	100	7	-0.886763	0.267606	EC_yesnonon_EC	wilcox	0.725673
540	Factor15	0.329	-0.329467	1	0	100	7	-1.00364	0.379728	EC_yesnonon_EC	wilcox	0.725673
541	Factor16	0.682	-0.166405	1	0	100	7	-1.04961	0.694881	EC_yesnonon_EC	wilcox	0.917049
542	Factor17	0.335	-0.292362	1	0	100	7	-1.05065	0.423711	EC_yesnonon_EC	wilcox	0.725673
543	Factor18	0.985	0.00242463	1	0	100	7	-0.625798	0.632826	EC_yesnonon_EC	wilcox	0.996867
544	Factor19	0.601	-0.151871	1	0	100	7	-0.765443	0.505396	EC_yesnonon_EC	wilcox	0.90213
545	Factor2	0.758	-0.21886	1	0	100	7	-1.80029	1.071	EC_yesnonon_EC	wilcox	0.933169
546	Factor20	0.335	-0.277968	1	0	100	7	-0.903986	0.315106	EC_yesnonon_EC	wilcox	0.725673
547	Factor21	0.0706	-0.639845	1	0	100	7	-1.2925	0.0453861	EC_yesnonon_EC	wilcox	0.395037
548	Factor3	0.935	0.0330338	1	0	100	7	-1.01728	1.15161	EC_yesnonon_EC	wilcox	0.98595
549	Factor4	0.915	0.0525732	1	0	100	7	-1.74506	1.71938	EC_yesnonon_EC	wilcox	0.985385
550	Factor5	0.224	-0.994593	1	0	100	7	-2.71978	0.843576	EC_yesnonon_EC	wilcox	0.680096
551	Factor6	0.354	-0.444722	1	0	100	7	-1.19723	0.4529	EC_yesnonon_EC	wilcox	0.745728
552	Factor7	0.254	0.812125	1	0	100	7	-0.717108	2.31422	EC_yesnonon_EC	wilcox	0.700818
553	Factor8	0.664	0.124502	1	0	100	7	-0.482255	0.743349	EC_yesnonon_EC	wilcox	0.917049
554	Factor9	0.533	-0.310533	1	0	100	7	-1.43253	0.693232	EC_yesnonon_EC	wilcox	0.880364
555	Factor1	0.825	0.0564131	1	0	4	103	-0.670559	0.443737	EC_lostEC_transient	wilcox	0.959538
556	Factor10	0.0601	1.12089	1	0	4	103	-0.131154	2.37558	EC_lostEC_transient	wilcox	0.38115
557	Factor11	0.538	-0.250734	1	0	4	103	-1.16853	0.637901	EC_lostEC_transient	wilcox	0.880364
558	Factor12	0.17	0.895102	1	0	4	103	-0.39858	2.1158	EC_lostEC_transient	wilcox	0.589541
559	Factor13	0.98	-0.0118176	1	0	4	103	-1.3918	1.61099	EC_lostEC_transient	wilcox	0.996867
560	Factor14	0.605	0.166808	1	0	4	103	-0.596472	0.874156	EC_lostEC_transient	wilcox	0.90213
561	Factor15	0.329	0.401365	1	0	4	103	-0.541685	1.40768	EC_lostEC_transient	wilcox	0.725673
562	Factor16	0.628	-0.241188	1	0	4	103	-1.41677	0.957216	EC_lostEC_transient	wilcox	0.915006
563	Factor17	0.362	0.414904	1	0	4	103	-0.691695	1.50174	EC_lostEC_transient	wilcox	0.745728
564	Factor18	0.876	0.0608259	1	0	4	103	-0.709009	0.840873	EC_lostEC_transient	wilcox	0.970735
565	Factor19	0.56	0.232267	1	0	4	103	-0.668916	1.27447	EC_lostEC_transient	wilcox	0.883575
566	Factor2	0.465	0.639366	1	0	4	103	-1.25271	2.64517	EC_lostEC_transient	wilcox	0.841005
567	Factor20	0.475	0.271082	1	0	4	103	-0.615883	1.10913	EC_lostEC_transient	wilcox	0.848499
568	Factor21	0.106	0.71469	1	0	4	103	-0.160934	1.63372	EC_lostEC_transient	wilcox	0.478651
569	Factor3	0.675	-0.239195	1	0	4	103	-1.72137	1.1669	EC_lostEC_transient	wilcox	0.917049
570	Factor4	0.724	0.529826	1	0	4	103	-2.12346	3.77416	EC_lostEC_transient	wilcox	0.933169
571	Factor5	0.56	0.634065	1	0	4	103	-1.89672	2.675	EC_lostEC_transient	wilcox	0.883575
572	Factor6	0.761	0.184723	1	0	4	103	-0.821107	1.26719	EC_lostEC_transient	wilcox	0.933169
573	Factor7	0.993	-0.0131004	1	0	4	103	-2.04751	2.03541	EC_lostEC_transient	wilcox	0.999287
574	Factor8	0.329	-0.293646	1	0	4	103	-0.96746	0.3796	EC_lostEC_transient	wilcox	0.725673
575	Factor9	0.687	0.236983	1	0	4	103	-1.12761	1.74617	EC_lostEC_transient	wilcox	0.917049
576	Factor1	0.335	-0.193374	1	0	100	7	-0.670456	0.266955	EC_lostnon_EC	wilcox	0.725673
577	Factor10	0.146	-0.652951	1	0	100	7	-1.57743	0.32851	EC_lostnon_EC	wilcox	0.549134
578	Factor11	0.0579	0.6076	1	0	100	7	-0.0324725	1.28973	EC_lostnon_EC	wilcox	0.38115
579	Factor12	0.0237	-1.05346	1	0	100	7	-1.92268	-0.191716	EC_lostnon_EC	wilcox	0.30744
580	Factor13	0.758	-0.246137	1	0	100	7	-1.35669	1.10226	EC_lostnon_EC	wilcox	0.933169
581	Factor14	0.293	-0.280836	1	0	100	7	-0.886763	0.267606	EC_lostnon_EC	wilcox	0.725673
582	Factor15	0.329	-0.329467	1	0	100	7	-1.00364	0.379728	EC_lostnon_EC	wilcox	0.725673
583	Factor16	0.682	-0.166405	1	0	100	7	-1.04961	0.694881	EC_lostnon_EC	wilcox	0.917049
584	Factor17	0.335	-0.292362	1	0	100	7	-1.05065	0.423711	EC_lostnon_EC	wilcox	0.725673
585	Factor18	0.985	0.00242463	1	0	100	7	-0.625798	0.632826	EC_lostnon_EC	wilcox	0.996867
586	Factor19	0.601	-0.151871	1	0	100	7	-0.765443	0.505396	EC_lostnon_EC	wilcox	0.90213
587	Factor2	0.758	-0.21886	1	0	100	7	-1.80029	1.071	EC_lostnon_EC	wilcox	0.933169
588	Factor20	0.335	-0.277968	1	0	100	7	-0.903986	0.315106	EC_lostnon_EC	wilcox	0.725673
589	Factor21	0.0706	-0.639845	1	0	100	7	-1.2925	0.0453861	EC_lostnon_EC	wilcox	0.395037
590	Factor3	0.935	0.0330338	1	0	100	7	-1.01728	1.15161	EC_lostnon_EC	wilcox	0.98595
591	Factor4	0.915	0.0525732	1	0	100	7	-1.74506	1.71938	EC_lostnon_EC	wilcox	0.985385
592	Factor5	0.224	-0.994593	1	0	100	7	-2.71978	0.843576	EC_lostnon_EC	wilcox	0.680096
593	Factor6	0.354	-0.444722	1	0	100	7	-1.19723	0.4529	EC_lostnon_EC	wilcox	0.745728
594	Factor7	0.254	0.812125	1	0	100	7	-0.717108	2.31422	EC_lostnon_EC	wilcox	0.700818
595	Factor8	0.664	0.124502	1	0	100	7	-0.482255	0.743349	EC_lostnon_EC	wilcox	0.917049
596	Factor9	0.533	-0.310533	1	0	100	7	-1.43253	0.693232	EC_lostnon_EC	wilcox	0.880364
597	Factor1	0.335	-0.193374	1	0	100	7	-0.670456	0.266955	EC_virnon_EC	wilcox	0.725673
598	Factor10	0.146	-0.652951	1	0	100	7	-1.57743	0.32851	EC_virnon_EC	wilcox	0.549134
599	Factor11	0.0579	0.6076	1	0	100	7	-0.0324725	1.28973	EC_virnon_EC	wilcox	0.38115
600	Factor12	0.0237	-1.05346	1	0	100	7	-1.92268	-0.191716	EC_virnon_EC	wilcox	0.30744
601	Factor13	0.758	-0.246137	1	0	100	7	-1.35669	1.10226	EC_virnon_EC	wilcox	0.933169
602	Factor14	0.293	-0.280836	1	0	100	7	-0.886763	0.267606	EC_virnon_EC	wilcox	0.725673
603	Factor15	0.329	-0.329467	1	0	100	7	-1.00364	0.379728	EC_virnon_EC	wilcox	0.725673
604	Factor16	0.682	-0.166405	1	0	100	7	-1.04961	0.694881	EC_virnon_EC	wilcox	0.917049
605	Factor17	0.335	-0.292362	1	0	100	7	-1.05065	0.423711	EC_virnon_EC	wilcox	0.725673
606	Factor18	0.985	0.00242463	1	0	100	7	-0.625798	0.632826	EC_virnon_EC	wilcox	0.996867
607	Factor19	0.601	-0.151871	1	0	100	7	-0.765443	0.505396	EC_virnon_EC	wilcox	0.90213
608	Factor2	0.758	-0.21886	1	0	100	7	-1.80029	1.071	EC_virnon_EC	wilcox	0.933169
609	Factor20	0.335	-0.277968	1	0	100	7	-0.903986	0.315106	EC_virnon_EC	wilcox	0.725673
610	Factor21	0.0706	-0.639845	1	0	100	7	-1.2925	0.0453861	EC_virnon_EC	wilcox	0.395037
611	Factor3	0.935	0.0330338	1	0	100	7	-1.01728	1.15161	EC_virnon_EC	wilcox	0.98595
612	Factor4	0.915	0.0525732	1	0	100	7	-1.74506	1.71938	EC_virnon_EC	wilcox	0.985385
613	Factor5	0.224	-0.994593	1	0	100	7	-2.71978	0.843576	EC_virnon_EC	wilcox	0.680096
614	Factor6	0.354	-0.444722	1	0	100	7	-1.19723	0.4529	EC_virnon_EC	wilcox	0.745728
615	Factor7	0.254	0.812125	1	0	100	7	-0.717108	2.31422	EC_virnon_EC	wilcox	0.700818
616	Factor8	0.664	0.124502	1	0	100	7	-0.482255	0.743349	EC_virnon_EC	wilcox	0.917049
617	Factor9	0.533	-0.310533	1	0	100	7	-1.43253	0.693232	EC_virnon_EC	wilcox	0.880364
618	Factor1	0.335	-0.193374	1	0	100	7	-0.670456	0.266955	EC_ARTnon_EC	wilcox	0.725673
619	Factor10	0.146	-0.652951	1	0	100	7	-1.57743	0.32851	EC_ARTnon_EC	wilcox	0.549134
620	Factor11	0.0579	0.6076	1	0	100	7	-0.0324725	1.28973	EC_ARTnon_EC	wilcox	0.38115
621	Factor12	0.0237	-1.05346	1	0	100	7	-1.92268	-0.191716	EC_ARTnon_EC	wilcox	0.30744
622	Factor13	0.758	-0.246137	1	0	100	7	-1.35669	1.10226	EC_ARTnon_EC	wilcox	0.933169
623	Factor14	0.293	-0.280836	1	0	100	7	-0.886763	0.267606	EC_ARTnon_EC	wilcox	0.725673
624	Factor15	0.329	-0.329467	1	0	100	7	-1.00364	0.379728	EC_ARTnon_EC	wilcox	0.725673
625	Factor16	0.682	-0.166405	1	0	100	7	-1.04961	0.694881	EC_ARTnon_EC	wilcox	0.917049
626	Factor17	0.335	-0.292362	1	0	100	7	-1.05065	0.423711	EC_ARTnon_EC	wilcox	0.725673
627	Factor18	0.985	0.00242463	1	0	100	7	-0.625798	0.632826	EC_ARTnon_EC	wilcox	0.996867
628	Factor19	0.601	-0.151871	1	0	100	7	-0.765443	0.505396	EC_ARTnon_EC	wilcox	0.90213
629	Factor2	0.758	-0.21886	1	0	100	7	-1.80029	1.071	EC_ARTnon_EC	wilcox	0.933169
630	Factor20	0.335	-0.277968	1	0	100	7	-0.903986	0.315106	EC_ARTnon_EC	wilcox	0.725673
631	Factor21	0.0706	-0.639845	1	0	100	7	-1.2925	0.0453861	EC_ARTnon_EC	wilcox	0.395037
632	Factor3	0.935	0.0330338	1	0	100	7	-1.01728	1.15161	EC_ARTnon_EC	wilcox	0.98595
633	Factor4	0.915	0.0525732	1	0	100	7	-1.74506	1.71938	EC_ARTnon_EC	wilcox	0.985385
634	Factor5	0.224	-0.994593	1	0	100	7	-2.71978	0.843576	EC_ARTnon_EC	wilcox	0.680096
635	Factor6	0.354	-0.444722	1	0	100	7	-1.19723	0.4529	EC_ARTnon_EC	wilcox	0.745728
636	Factor7	0.254	0.812125	1	0	100	7	-0.717108	2.31422	EC_ARTnon_EC	wilcox	0.700818
637	Factor8	0.664	0.124502	1	0	100	7	-0.482255	0.743349	EC_ARTnon_EC	wilcox	0.917049
638	Factor9	0.533	-0.310533	1	0	100	7	-1.43253	0.693232	EC_ARTnon_EC	wilcox	0.880364
639	Factor1	0.825	0.0564131	1	0	4	103	-0.670559	0.443737	EC_combinedEC_transient_ART	wilcox	0.959538
640	Factor10	0.0601	1.12089	1	0	4	103	-0.131154	2.37558	EC_combinedEC_transient_ART	wilcox	0.38115
641	Factor11	0.538	-0.250734	1	0	4	103	-1.16853	0.637901	EC_combinedEC_transient_ART	wilcox	0.880364
642	Factor12	0.17	0.895102	1	0	4	103	-0.39858	2.1158	EC_combinedEC_transient_ART	wilcox	0.589541
643	Factor13	0.98	-0.0118176	1	0	4	103	-1.3918	1.61099	EC_combinedEC_transient_ART	wilcox	0.996867
644	Factor14	0.605	0.166808	1	0	4	103	-0.596472	0.874156	EC_combinedEC_transient_ART	wilcox	0.90213
645	Factor15	0.329	0.401365	1	0	4	103	-0.541685	1.40768	EC_combinedEC_transient_ART	wilcox	0.725673
646	Factor16	0.628	-0.241188	1	0	4	103	-1.41677	0.957216	EC_combinedEC_transient_ART	wilcox	0.915006
647	Factor17	0.362	0.414904	1	0	4	103	-0.691695	1.50174	EC_combinedEC_transient_ART	wilcox	0.745728
648	Factor18	0.876	0.0608259	1	0	4	103	-0.709009	0.840873	EC_combinedEC_transient_ART	wilcox	0.970735
649	Factor19	0.56	0.232267	1	0	4	103	-0.668916	1.27447	EC_combinedEC_transient_ART	wilcox	0.883575
650	Factor2	0.465	0.639366	1	0	4	103	-1.25271	2.64517	EC_combinedEC_transient_ART	wilcox	0.841005
651	Factor20	0.475	0.271082	1	0	4	103	-0.615883	1.10913	EC_combinedEC_transient_ART	wilcox	0.848499
652	Factor21	0.106	0.71469	1	0	4	103	-0.160934	1.63372	EC_combinedEC_transient_ART	wilcox	0.478651
653	Factor3	0.675	-0.239195	1	0	4	103	-1.72137	1.1669	EC_combinedEC_transient_ART	wilcox	0.917049
654	Factor4	0.724	0.529826	1	0	4	103	-2.12346	3.77416	EC_combinedEC_transient_ART	wilcox	0.933169
655	Factor5	0.56	0.634065	1	0	4	103	-1.89672	2.675	EC_combinedEC_transient_ART	wilcox	0.883575
656	Factor6	0.761	0.184723	1	0	4	103	-0.821107	1.26719	EC_combinedEC_transient_ART	wilcox	0.933169
657	Factor7	0.993	-0.0131004	1	0	4	103	-2.04751	2.03541	EC_combinedEC_transient_ART	wilcox	0.999287
658	Factor8	0.329	-0.293646	1	0	4	103	-0.96746	0.3796	EC_combinedEC_transient_ART	wilcox	0.725673
659	Factor9	0.687	0.236983	1	0	4	103	-1.12761	1.74617	EC_combinedEC_transient_ART	wilcox	0.917049
660	Factor1	0.335	-0.193374	1	0	100	7	-0.670456	0.266955	EC_combinednon_EC	wilcox	0.725673
661	Factor10	0.146	-0.652951	1	0	100	7	-1.57743	0.32851	EC_combinednon_EC	wilcox	0.549134
662	Factor11	0.0579	0.6076	1	0	100	7	-0.0324725	1.28973	EC_combinednon_EC	wilcox	0.38115
663	Factor12	0.0237	-1.05346	1	0	100	7	-1.92268	-0.191716	EC_combinednon_EC	wilcox	0.30744
664	Factor13	0.758	-0.246137	1	0	100	7	-1.35669	1.10226	EC_combinednon_EC	wilcox	0.933169
665	Factor14	0.293	-0.280836	1	0	100	7	-0.886763	0.267606	EC_combinednon_EC	wilcox	0.725673
666	Factor15	0.329	-0.329467	1	0	100	7	-1.00364	0.379728	EC_combinednon_EC	wilcox	0.725673
667	Factor16	0.682	-0.166405	1	0	100	7	-1.04961	0.694881	EC_combinednon_EC	wilcox	0.917049
668	Factor17	0.335	-0.292362	1	0	100	7	-1.05065	0.423711	EC_combinednon_EC	wilcox	0.725673
669	Factor18	0.985	0.00242463	1	0	100	7	-0.625798	0.632826	EC_combinednon_EC	wilcox	0.996867
670	Factor19	0.601	-0.151871	1	0	100	7	-0.765443	0.505396	EC_combinednon_EC	wilcox	0.90213
671	Factor2	0.758	-0.21886	1	0	100	7	-1.80029	1.071	EC_combinednon_EC	wilcox	0.933169
672	Factor20	0.335	-0.277968	1	0	100	7	-0.903986	0.315106	EC_combinednon_EC	wilcox	0.725673
673	Factor21	0.0706	-0.639845	1	0	100	7	-1.2925	0.0453861	EC_combinednon_EC	wilcox	0.395037
674	Factor3	0.935	0.0330338	1	0	100	7	-1.01728	1.15161	EC_combinednon_EC	wilcox	0.98595
675	Factor4	0.915	0.0525732	1	0	100	7	-1.74506	1.71938	EC_combinednon_EC	wilcox	0.985385
676	Factor5	0.224	-0.994593	1	0	100	7	-2.71978	0.843576	EC_combinednon_EC	wilcox	0.680096
677	Factor6	0.354	-0.444722	1	0	100	7	-1.19723	0.4529	EC_combinednon_EC	wilcox	0.745728
678	Factor7	0.254	0.812125	1	0	100	7	-0.717108	2.31422	EC_combinednon_EC	wilcox	0.700818
679	Factor8	0.664	0.124502	1	0	100	7	-0.482255	0.743349	EC_combinednon_EC	wilcox	0.917049
680	Factor9	0.533	-0.310533	1	0	100	7	-1.43253	0.693232	EC_combinednon_EC	wilcox	0.880364
681	Factor1	0.866	-0.017					-0.205728	0.173889	CD4_LATEST	pearson	0.970735
682	Factor10	0.00398	0.28					0.0911307	0.442845	CD4_LATEST	pearson	0.136767
683	Factor11	0.131	0.15					-0.0442914	0.327531	CD4_LATEST	pearson	0.526787
684	Factor12	0.862	-0.017					-0.206155	0.173457	CD4_LATEST	pearson	0.970735
685	Factor13	0.146	-0.14					-0.32274	0.0496368	CD4_LATEST	pearson	0.549134
686	Factor14	0.0774	0.17					-0.0189797	0.34996	CD4_LATEST	pearson	0.403548
687	Factor15	0.387	0.084					-0.107131	0.269975	CD4_LATEST	pearson	0.767843
688	Factor16	0.000142	0.36					0.182247	0.514394	CD4_LATEST	pearson	0.0107352
689	Factor17	0.389	0.084					-0.107468	0.269659	CD4_LATEST	pearson	0.767843
690	Factor18	0.57	-0.056					-0.24285	0.135737	CD4_LATEST	pearson	0.892174
691	Factor19	0.663	0.043					-0.148401	0.230649	CD4_LATEST	pearson	0.917049
692	Factor2	0.0357	-0.2					-0.378507	-0.0139346	CD4_LATEST	pearson	0.346015
693	Factor20	0.165	-0.14					-0.316915	0.0561077	CD4_LATEST	pearson	0.582897
694	Factor21	0.64	-0.046					-0.233496	0.145457	CD4_LATEST	pearson	0.917049
695	Factor3	0.464	-0.072					-0.257887	0.119957	CD4_LATEST	pearson	0.841005
696	Factor4	0.769	-0.029					-0.217456	0.161958	CD4_LATEST	pearson	0.933169
697	Factor5	0.0289	0.21					0.0223747	0.385717	CD4_LATEST	pearson	0.32076
698	Factor6	0.873	0.016					-0.174707	0.20492	CD4_LATEST	pearson	0.970735
699	Factor7	0.499	-0.066					-0.252796	0.125321	CD4_LATEST	pearson	0.869226
700	Factor8	0.631	-0.047					-0.234741	0.144168	CD4_LATEST	pearson	0.915006
701	Factor9	0.967	-0.004					-0.193728	0.185983	CD4_LATEST	pearson	0.996867
702	Factor1	0.89	0.013					-0.176817	0.202833	CD8_LATEST	pearson	0.980816
703	Factor10	0.0193	0.23					0.0376376	0.398644	CD8_LATEST	pearson	0.30744
704	Factor11	2.29e-08	0.51					0.352393	0.63667	CD8_LATEST	pearson	1.73124e-05
705	Factor12	0.0284	-0.21					-0.386306	-0.0230663	CD8_LATEST	pearson	0.32076
706	Factor13	0.336	0.094					-0.0976688	0.278817	CD8_LATEST	pearson	0.72576
707	Factor14	0.518	-0.063					-0.250002	0.128255	CD8_LATEST	pearson	0.880364
708	Factor15	0.0731	-0.17					-0.352181	0.0164478	CD8_LATEST	pearson	0.395037
709	Factor16	0.535	-0.061					-0.247612	0.13076	CD8_LATEST	pearson	0.880364
710	Factor17	0.0993	0.16					-0.0305721	0.33974	CD8_LATEST	pearson	0.466667
711	Factor18	0.862	-0.017					-0.206227	0.173383	CD8_LATEST	pearson	0.970735
712	Factor19	0.0323	0.21					0.0179594	0.381951	CD8_LATEST	pearson	0.334504
713	Factor2	0.226	-0.12					-0.301119	0.0734976	CD8_LATEST	pearson	0.683424
714	Factor20	0.00014	-0.36					-0.514709	-0.182661	CD8_LATEST	pearson	0.0107352
715	Factor21	0.0896	-0.16					-0.343995	0.0257585	CD8_LATEST	pearson	0.448593
716	Factor3	0.207	0.12					-0.0685791	0.305608	CD8_LATEST	pearson	0.654778
717	Factor4	0.938	-0.0077					-0.197222	0.182473	CD8_LATEST	pearson	0.98595
718	Factor5	0.851	-0.018					-0.207535	0.172058	CD8_LATEST	pearson	0.970735
719	Factor6	0.14	-0.14					-0.324739	0.0474092	CD8_LATEST	pearson	0.548394
720	Factor7	0.459	0.072					-0.11909	0.258708	CD8_LATEST	pearson	0.841005
721	Factor8	0.0173	-0.23					-0.402106	-0.0417543	CD8_LATEST	pearson	0.30744
722	Factor9	1.79e-05	-0.4					-0.549676	-0.229381	CD8_LATEST	pearson	0.0033831
723	Factor1	0.231	-0.12					-0.300092	0.074621	CD4_NADIR	pearson	0.684847
724	Factor10	0.00148	0.3					0.12065	0.466527	CD4_NADIR	pearson	0.0588884
725	Factor11	0.505	0.065					-0.126235	0.251926	CD4_NADIR	pearson	0.871644
726	Factor12	0.679	0.04					-0.150609	0.22851	CD4_NADIR	pearson	0.917049
727	Factor13	0.139	-0.14					-0.325067	0.0470432	CD4_NADIR	pearson	0.547312
728	Factor14	0.229	0.12					-0.0743654	0.300326	CD4_NADIR	pearson	0.684847
729	Factor15	0.107	0.16					-0.0341399	0.336577	CD4_NADIR	pearson	0.478651
730	Factor16	0.0439	0.2					0.00553449	0.371287	CD4_NADIR	pearson	0.38115
731	Factor17	0.877	0.015					-0.175185	0.204448	CD4_NADIR	pearson	0.970735
732	Factor18	0.413	-0.08					-0.265718	0.111662	CD4_NADIR	pearson	0.792273
733	Factor19	0.633	-0.047					-0.234443	0.144477	CD4_NADIR	pearson	0.915006
734	Factor2	0.639	0.046					-0.145242	0.233704	CD4_NADIR	pearson	0.917049
735	Factor20	0.759	0.03					-0.160831	0.218558	CD4_NADIR	pearson	0.933169
736	Factor21	0.0102	0.25					0.0603524	0.41762	CD4_NADIR	pearson	0.240975
737	Factor3	0.363	0.089					-0.102773	0.274056	CD4_NADIR	pearson	0.745728
738	Factor4	0.67	-0.042					-0.229679	0.149403	CD4_NADIR	pearson	0.917049
739	Factor5	0.12	0.15					-0.039794	0.331547	CD4_NADIR	pearson	0.498462
740	Factor6	0.154	0.14					-0.0526127	0.320065	CD4_NADIR	pearson	0.565165
741	Factor7	0.22	-0.12					-0.30249	0.0719977	CD4_NADIR	pearson	0.680096
742	Factor8	0.258	0.11					-0.0812099	0.294048	CD4_NADIR	pearson	0.706696
743	Factor9	0.0288	0.21					0.0225425	0.38586	CD4_NADIR	pearson	0.32076
744	Factor1	0.759	0.03					-0.160742	0.218644	`CD4_LATEST/CD8_LATEST`	pearson	0.933169
745	Factor10	0.915	0.01					-0.179755	0.199921	`CD4_LATEST/CD8_LATEST`	pearson	0.985385
746	Factor11	0.00857	-0.25					-0.422515	-0.0662718	`CD4_LATEST/CD8_LATEST`	pearson	0.223411
747	Factor12	0.027	0.21					0.0249849	0.387938	`CD4_LATEST/CD8_LATEST`	pearson	0.32076
748	Factor13	0.00117	-0.31					-0.471733	-0.127223	`CD4_LATEST/CD8_LATEST`	pearson	0.04914
749	Factor14	0.15	0.14					-0.0509389	0.32157	`CD4_LATEST/CD8_LATEST`	pearson	0.556859
750	Factor15	0.0297	0.21					0.0213287	0.384826	`CD4_LATEST/CD8_LATEST`	pearson	0.32076
751	Factor16	0.0183	0.23					0.0396993	0.400379	`CD4_LATEST/CD8_LATEST`	pearson	0.30744
752	Factor17	0.776	0.028					-0.162942	0.216492	`CD4_LATEST/CD8_LATEST`	pearson	0.936861
753	Factor18	0.526	0.062					-0.1294	0.24891	`CD4_LATEST/CD8_LATEST`	pearson	0.880364
754	Factor19	0.111	-0.15					-0.334977	0.0359416	`CD4_LATEST/CD8_LATEST`	pearson	0.48384
755	Factor2	0.633	-0.047					-0.234518	0.1444	`CD4_LATEST/CD8_LATEST`	pearson	0.915006
756	Factor20	0.373	0.087					-0.104627	0.272322	`CD4_LATEST/CD8_LATEST`	pearson	0.751968
757	Factor21	0.286	0.1					-0.0875575	0.288197	`CD4_LATEST/CD8_LATEST`	pearson	0.725673
758	Factor3	0.0782	-0.17					-0.349503	0.0195003	`CD4_LATEST/CD8_LATEST`	pearson	0.404926
759	Factor4	0.824	-0.022					-0.210744	0.168799	`CD4_LATEST/CD8_LATEST`	pearson	0.959538
760	Factor5	0.125	0.15					-0.0417635	0.32979	`CD4_LATEST/CD8_LATEST`	pearson	0.510811
761	Factor6	0.0342	0.2					0.0157107	0.380028	`CD4_LATEST/CD8_LATEST`	pearson	0.346015
762	Factor7	0.441	-0.075					-0.261445	0.116195	`CD4_LATEST/CD8_LATEST`	pearson	0.825238
763	Factor8	0.292	0.1					-0.0888401	0.287011	`CD4_LATEST/CD8_LATEST`	pearson	0.725673
764	Factor9	0.00712	0.26					0.0724536	0.427604	`CD4_LATEST/CD8_LATEST`	pearson	0.207028

## Sheet: Supplementary Data 4
CHR	BP	REF	ALT	rsid	gene	beta	Pvalue_eqtlgen	Zscore_eqtlgen	Zscore_aligned_eqtlgen	GeneSymbol	pval_nominal_gtex	slope_gtex	slope_se_gtex	slope_aligned_gtex
chr1	19255049	G	A	rs735025	ENSG00000053372	-0.271698	1.1009e-13	-7.4282	7.4282	MRTO4	1.57621e-06	0.1043	0.0215058	0.1043
chr1	175155063	A	T	rs6666417	ENSG00000235750	0.286521	0	56.6552	-56.6552	KIAA0040	5.62854e-06	-0.0621945	0.0135764	-0.0621945
chr1	224133935	A	G	rs869945	ENSG00000143756	-0.329536	0	67.0739	67.0739	FBXO28	2.41509e-18	0.145108	0.016078	0.145108
chr3	14660765	G	A	rs2053017	ENSG00000154781	-0.652702	3.4398e-111	22.4061	22.4061	CCDC174	1.06133e-11	0.146731	0.0211613	0.146731
chr3	14936647	C	T	rs62241810	ENSG00000225733	-0.381688	5.0335e-290	36.3955	36.3955	FGD5-AS1	4.44009e-22	0.147354	0.0146577	0.147354
chr3	125634745	C	T	rs58299954	ENSG00000144909	-0.331139	1.4142e-23	10.0076	10.0076	OSBPL11	4.00423e-05	0.0640261	0.0154726	0.0640261
chr3	170865099	C	T	rs13063927	ENSG00000163584	-0.522973	0	103.565	103.565	RPL22L1	2.66337e-42	0.327763	0.0222015	0.327763
chr5	7882866	C	T	rs162034	ENSG00000124275	0.445666	1.174e-19	-10.4709	-10.4709	MTRR	1.18101e-07	-0.172109	0.0321027	-0.172109
chr6	7595959	C	A	rs2806222	ENSG00000168566	-0.320868	0.0137473	2.4638	2.4638	SNRNP48	9.49172e-08	0.136597	0.0252844	0.136597
chr6	29676856	C	T	rs376319	ENSG00000204642	-0.410375	1.2708e-33	12.0849	12.0849	HLA-F	5.25742e-09	0.243338	0.0410678	0.243338
chr6	32819056	C	G	rs1894408	ENSG00000204267	-0.509239	0.00047264	3.4959	3.4959	TAP2	5.01022e-20	0.217272	0.0228751	0.217272
chr6	42222110	G	T	rs7775141	ENSG00000048544	0.276374	0.00014089	-3.8064	-3.8064	MRPS10	2.96169e-07	-0.148416	0.0286258	-0.148416
chr7	1174270	G	C	rs2949175	ENSG00000178381	0.407248	0	95.3402	-95.3402	ZFAND2A	9.35386e-36	-0.318411	0.0238615	-0.318411
chr7	35637911	G	C	rs10280032	ENSG00000122557	-0.239796	1.7429e-55	15.6912	15.6912	HERPUD2	1.42159e-17	0.177063	0.0201144	0.177063
chr7	38180995	A	G	rs9639788	ENSG00000010270	0.557158	1.0084e-115	-22.8662	-22.8662	STARD3NL	2.07217e-09	-0.12408	0.0203898	-0.12408
chr7	76556311	G	T	rs10952955	ENSG00000243566	0.36419	8.7133e-80	-18.914	-18.914	UPK3B	1.20257e-05	-0.197423	0.0447249	-0.197423
chr7	135099973	C	T	rs28368533	ENSG00000146859	0.339933	0	74.6586	-74.6586	TMEM140	8.23601e-20	-0.146792	0.0155525	-0.146792
chr7	150320319	T	C	rs2108854	ENSG00000188707	0.614742	0	-46.674	-46.674	C7orf29	2.30854e-26	-0.267833	0.0240239	-0.267833
chr8	638072	A	T	rs17065199	ENSG00000104714	-0.297098	0	56.5619	56.5619	ERICH1	4.49125e-13	0.302792	0.0408952	0.302792
chr9	34647805	G	C	rs41274865	ENSG00000213930	0.578665	5.1534e-287	-36.2046	-36.2046	GALT	4.35278e-16	-0.266606	0.0318871	-0.266606
chr10	3156184	G	A	rs4242745	ENSG00000107959	-0.539098	3.1781e-188	-29.2617	29.2617	PITRM1	2.01186e-05	0.108161	0.0251662	0.108161
chr10	6584252	G	A	rs41284471	ENSG00000237943	0.40227	0	-91.553	-91.553	PRKCQ-AS1	5.66765e-32	-0.243722	0.0195177	-0.243722
chr10	87748529	A	C	rs12776656	ENSG00000198682	-0.313688	1.7646e-75	18.384	18.384	PAPSS2	1.3794e-09	0.205038	0.0333161	0.205038
chr10	97210907	G	A	rs1147598	ENSG00000213390	0.474418	7.5656e-67	17.2727	-17.2727	ARHGAP19	2.52303e-05	-0.119506	0.0281465	-0.119506
chr11	5691296	G	A	rs4625503	ENSG00000132256	0.25223	0.121526	1.5484	-1.5484	TRIM5	1.29489e-07	-0.129927	0.0243138	-0.129927
chr12	9670582	G	C	rs35237063	ENSG00000256594	0.933952	2.1245e-186	-29.118	-29.118	RP11-705C15.2	7.67373e-10	-0.234434	0.0374945	-0.234434
chr12	30748178	C	T	rs10843834	ENSG00000133704	0.364212	0	-63.4219	-63.4219	IPO8	9.36929e-12	-0.116257	0.0167205	-0.116257
chr12	122517596	C	T	rs6416298	ENSG00000111011	0.301043	0.00268741	3.0015	-3.0015	RSRC2	2.88166e-08	-0.112269	0.0199667	-0.112269
chr14	24459357	T	C	rs4640100	ENSG00000100445	-0.682284	5.6123e-35	-12.3385	12.3385	SDR39U1	1.99828e-08	0.226262	0.0397717	0.226262
chr14	105177315	A	C	rs10139450	ENSG00000183828	-0.644542	2.0475e-88	-19.9343	19.9343	NUDT14	1.6634e-14	0.203032	0.0257984	0.203032
chr15	84597356	G	A	rs6496090	ENSG00000166716	0.249836	2.9559e-31	11.6285	-11.6285	ZNF592	0.000256127	-0.0864964	0.0235169	-0.0864964
chr16	30324709	A	T	rs7195216	ENSG00000183604	1.06891	4.0397e-302	-37.152	-37.152	RP11-347C12.2	8.33007e-22	-0.303995	0.0304593	-0.303995
chr16	53484774	G	T	rs8046307	ENSG00000166971	-0.444339	0	41.1253	41.1253	AKTIP	3.3788e-06	0.082442	0.0175766	0.082442
chr16	74701250	G	A	rs9932977	ENSG00000168404	0.357691	2.4435e-192	29.5835	-29.5835	MLKL	2.51236e-15	-0.160108	0.0196994	-0.160108
chr16	84662384	C	T	rs4783041	ENSG00000135686	0.456928	0	-52.4847	-52.4847	KLHL36	2.81702e-26	-0.255457	0.0229579	-0.255457
chr19	11195331	G	A	rs12975458	ENSG00000197256	1.29519	2.9408e-07	-5.1272	-5.1272	KANK2	8.95843e-07	-0.26375	0.0531201	-0.26375
chr19	35728624	A	G	rs8106959	ENSG00000126246	0.596252	0	-39.6609	-39.6609	IGFLR1	3.35696e-17	-0.168325	0.0193624	-0.168325
chr19	51391984	C	T	rs11670005	ENSG00000262874	-0.497373	7.5165e-58	16.033	16.033	CTD-2616J11.4	3.81255e-17	0.526164	0.0606379	0.526164
chr19	55313218	G	A	rs4806659	ENSG00000180061	-0.568361	0.239196	1.1772	1.1772	TMEM150B	4.65591e-08	0.114098	0.0206138	0.114098
chr19	57770006	G	A	rs2285614	ENSG00000198466	0.248051	2.788e-08	-7.6077	-7.6077	ZNF587	5.46569e-14	-0.181986	0.0236211	-0.181986
chr19	58411683	C	T	rs73060293	ENSG00000232098	0.609948	0.00847341	-2.6325	-2.6325	CTD-2619J13.14	5.48137e-05	-0.149019	0.0366743	-0.149019
chr22	30611932	A	G	rs740233	ENSG00000100029	0.242383	3.2745e-13	-7.2825	-7.2825	1,00 PES	2.22088e-08	-0.0931551	0.0164295	-0.0931551

## Sheet: Supplementary Data 5
Locus	CHR	BP	REF	ALT	rsid	gene	beta	t-stat	pval
1	chr1	236646585	C	A	rs1253233	Factor19	2.16783	6.06153	1.91605e-09
2	chr12	22907701	G	A	rs186594468	Factor5	2.97543	6.14996	1.12381e-09
3	chr19	53821741	G	T	rs4632248	Factor6	0.711797	16.8608	2.97465e-56
4	chr19	53826978	G	A	rs10406354	Factor6	-0.391876	-7.32382	4.99572e-13
5	chr20	50420011	G	A	rs117708513	Factor14	1.3807	6.83147	1.46733e-11

## Sheet: Supplementary Data 6
factorx	view	feature
3.61357	cyt	pbmc_24h_il6_spneu
4.54407	gex	SDF4
3.0147	gex	WRAP73
-3.53289	gex	ZBTB48
2.92583	gex	SPEN
-4.34141	gex	SZRD1
-2.78181	gex	EMC1
-3.82902	gex	CDC42
-4.45762	gex	RPL11
-2.84969	gex	TMEM222
2.95499	gex	STX12
-2.83698	gex	LAPTM5
3.27627	gex	RBBP4
-3.43182	gex	ADPRS
-2.8464	gex	MAP7D1
2.64636	gex	C1orf109
-3.42552	gex	MTF1
-2.97347	gex	TOE1
4.39558	gex	JAK1
-3.21864	gex	MIER1
-2.7549	gex	ANKRD13C
2.77172	gex	LMO4
2.97497	gex	RPL5
-2.66934	gex	SLC30A7
2.95338	gex	TMEM167B
-3.63256	gex	CAPZA1
2.73948	gex	PRKAB2
-2.68627	gex	POGZ
-3.11708	gex	CHTOP
-3.11309	gex	CLK2
3.29072	gex	ASH1L
4.26768	gex	YY1AP1
4.09899	gex	USP21
-5.39427	gex	POU2F1
-2.587	gex	SFT2D2
6.09932	gex	PRRC2C
-2.70937	gex	ZBTB37
2.64329	gex	KIAA0040
-5.4317	gex	DHX9
3.09368	gex	MIA3
4.50998	gex	TMEM63A
-3.27561	gex	ARF1
-3.20962	gex	GALNT2
-3.10362	gex	TOMM20
3.46683	gex	ARID4B
2.64791	gex	HEATR1
-3.03366	gex	PUM2
-3.19189	gex	ATAD2B
-3.00581	gex	WDR43
-2.78605	gex	LRPPRC
3.16079	gex	PPM1B
3.30287	gex	ERLEC1
5.0388	gex	RPS27A
2.61938	gex	PPP4R3B
-3.02278	gex	XPO1
-4.801	gex	RAB1A
2.70183	gex	SNRPG
-3.69371	gex	MOB1A
3.47019	gex	KCMF1
-2.65637	gex	CNOT11
-3.16971	gex	MAP3K2
-2.96902	gex	WDR33
2.88644	gex	SMPD4
-2.85704	gex	PLEKHB2
-3.04356	gex	SP3
-3.86634	gex	AGPS
3.57898	gex	EEF1B2
-2.83074	gex	XRCC5
-2.66722	gex	DNAJB2
3.22674	gex	CAB39
2.86848	gex	ARL4C
-2.58451	gex	TRNT1
-2.90081	gex	THUMPD3
3.84352	gex	TADA3
3.04178	gex	KAT2B
-4.40049	gex	TOP2B
-3.76277	gex	NGLY1
-2.93456	gex	CMTM6
-3.00602	gex	ACAA1
3.16544	gex	TCAIM
-2.7395	gex	FYCO1
3.62124	gex	SETD2
2.6618	gex	ENSG00000260236
-3.0375	gex	WDR6
3.70942	gex	DCAF1
-2.8047	gex	ABHD14B
-3.5874	gex	WDR82
-4.04319	gex	TASOR
3.0441	gex	UBA3
-3.38039	gex	BBX
2.66613	gex	NDUFB4
-2.73576	gex	HCLS1
-2.74079	gex	HSPBAP1
-3.62927	gex	ZXDC
3.27509	gex	TOPBP1
-3.36584	gex	MSL2
-2.59066	gex	NCK1
-5.78722	gex	SLC25A36
-3.00994	gex	ZBTB38
3.21385	gex	EIF2A
-4.42282	gex	SELENOT
-3.5571	gex	MBNL1
4.53405	gex	KPNA4
-3.80033	gex	TBL1XR1
-3.39093	gex	TTC14
-2.74947	gex	ENSG00000145075
-3.25816	gex	FXR1
-3.3349	gex	YEATS2
2.80866	gex	TRA2B
-3.03092	gex	PPP1R2
3.25396	gex	ADD1
2.64877	gex	TBC1D14
-4.65762	gex	WDR1
2.66404	gex	N4BP2
-2.73512	gex	REST
3.40882	gex	POLR2B
-2.79225	gex	G3BP2
2.75699	gex	GPRIN3
2.75696	gex	INTS12
-3.20107	gex	SMARCA5
2.88047	gex	RPS3A
-3.07944	gex	TRAPPC11
3.41036	gex	TENT4A
3.05941	gex	FYB1
-2.81288	gex	UTP15
4.4378	gex	IQGAP2
-2.79479	gex	TENT2
3.15407	gex	COX7C
-2.77313	gex	LNPEP
-4.23531	gex	MAN2A1
2.95588	gex	CDC42SE2
-2.81141	gex	FNIP1
-5.72414	gex	AFF4
-4.94507	gex	PPP2CA
2.7623	gex	CAMLG
-4.28894	gex	KDM3B
-2.62146	gex	YIPF5
-2.63099	gex	FBXO38
3.35867	gex	SAP30L
3.46169	gex	CCNG1
-2.81069	gex	HIGD2A
2.86233	gex	TSPAN17
-3.51599	gex	PDLIM7
-3.24073	gex	B4GALT7
4.30281	gex	HNRNPH1
-3.09391	gex	TRIM41
4.92359	gex	PRPF4B
2.90165	gex	NUP153
2.65279	gex	DEK
-4.51194	gex	DDX39B
-3.03987	gex	SNHG32
-3.63739	gex	EHMT2
-2.76104	gex	ATF6B
-3.08648	gex	RING1
4.76841	gex	PHF1
2.58602	gex	XPO5
-2.87007	gex	MAD2L1BP
-3.41177	gex	CDC5L
-3.40064	gex	COX7A2
3.0673	gex	MDN1
-3.30308	gex	PNISR
2.61521	gex	ATG5
-5.124	gex	SEC63
-2.7747	gex	FOXO3
3.28573	gex	CD164
3.12297	gex	FIG4
-4.10639	gex	BCLAF1
3.6502	gex	TCP1
2.67582	gex	EIF3B
4.97334	gex	FOXK1
-3.33842	gex	SNX13
-4.10942	gex	TRA2A
-5.7371	gex	AVL9
2.78337	gex	SEPTIN7P2
3.09423	gex	NIPSNAP2
-4.10402	gex	EIF4H
5.76348	gex	ZNF655
3.00616	gex	ARMC10
-3.31874	gex	PSMC2
2.75162	gex	KMT2E
2.76339	gex	SRPK2
3.28819	gex	DLD
-4.70434	gex	BRAF
2.67495	gex	CASP2
-2.74663	gex	RHEB
-2.6467	gex	GALNT11
2.79941	gex	UBE3C
2.781	gex	DNAJB6
2.98551	gex	ENSG00000254362
2.61344	gex	KAT6A
4.78702	gex	HOOK3
-2.73822	gex	SPIDR
3.41695	gex	PRKDC
-3.11268	gex	YTHDF3
2.67916	gex	PDP1
-3.2996	gex	PLEKHF2
3.48404	gex	EIF3E
2.5768	gex	ENY2
-3.26872	gex	PUF60
2.62604	gex	ZNF250
-2.59349	gex	PUM3
-3.41149	gex	RANBP6
-3.32499	gex	CARNMT1
-5.50798	gex	UBQLN1
3.09737	gex	SPTLC1
-2.72987	gex	IARS1
-2.66136	gex	CARD19
-3.29221	gex	RAD23B
2.75237	gex	ECPAS
2.78547	gex	PSMD5
-2.70759	gex	FPGS
-3.43768	gex	ENSG00000234771
-3.33068	gex	CIZ1
3.7635	gex	SPTAN1
-3.12669	gex	PTPA
2.65109	gex	TTF1
2.6178	gex	RPL7A
4.19671	gex	UBAC1
3.36436	gex	NACC2
3.3647	gex	MAN1B1
2.88025	gex	ANAPC2
3.7962	gex	CELF2
2.86368	gex	CELF2-AS1
2.7034	gex	ANKRD26
-2.80431	gex	KIF5B
3.52395	gex	CUL2
-2.69275	gex	HERC4
2.81974	gex	PBLD
2.82388	gex	HNRNPH3
3.35774	gex	SEC24C
3.0742	gex	WAPL
3.75971	gex	RPP30
3.61897	gex	TNKS2
-2.6152	gex	CPEB3
-2.78167	gex	PI4K2A
2.63006	gex	HIF1AN
-3.0016	gex	FBXW4
2.73515	gex	SLK
3.93999	gex	SHOC2
-2.95803	gex	NHLRC2
-2.99132	gex	DENND5A
4.97795	gex	ARNTL
-2.95366	gex	FAR1
-2.97542	gex	PSMA1
-2.83504	gex	TTC17
-3.31587	gex	PEX16
-3.60494	gex	ZFP91
-3.41243	gex	POLR2G
4.51622	gex	RTN3
3.08541	gex	MAP4K2
4.4719	gex	FRMD8
3.3023	gex	RELA
-2.94631	gex	BRMS1
-2.68208	gex	ZDHHC24
3.18528	gex	EED
-3.32598	gex	ALKBH8
-2.64238	gex	CUL5
-4.21779	gex	PAFAH1B2
4.63356	gex	KMT2A
2.74546	gex	IFT46
3.27146	gex	DDX6
2.72528	gex	CBL
2.6531	gex	ACAD8
-2.57939	gex	ITFG2
2.65406	gex	ZNF384
-3.17206	gex	COPS7A
-3.4684	gex	ETNK1
-2.58217	gex	KRAS
2.68679	gex	FGFR1OP2
2.62576	gex	TWF1
2.70278	gex	ANO6
2.59693	gex	CCNT1
-3.93836	gex	COPZ1
2.67196	gex	DGKA
5.34768	gex	BAZ2A
3.43898	gex	NACA
2.63045	gex	TBK1
2.71544	gex	FRS2
2.79076	gex	CCT2
-3.80672	gex	KRR1
-3.67282	gex	ZDHHC17
-2.76535	gex	NUDT4
-2.5922	gex	SNRPF
2.83513	gex	TCHP
-2.87629	gex	BRAP
4.32521	gex	HECTD4
2.80167	gex	PXN-AS1
2.94104	gex	PXN
2.7494	gex	HIP1R
3.40783	gex	RNF6
-3.47875	gex	PAN3
2.68868	gex	TPT1
-3.04863	gex	DIS3
2.58839	gex	COMMD6
3.1944	gex	IPO5
-3.57916	gex	TOX4
3.6662	gex	HECTD1
-2.75472	gex	EAPP
2.86397	gex	SEC23A
-2.6762	gex	RPL36AL
-3.46096	gex	MAP4K5
-4.35386	gex	RTRAF
2.73337	gex	FBXO34
3.24827	gex	ARID4A
-3.66121	gex	RIOX1
-3.11428	gex	TTLL5
-4.00175	gex	SNW1
-2.68222	gex	TRAF3
-3.77896	gex	VPS18
-2.92064	gex	INO80
3.08664	gex	OIP5-AS1
-2.77064	gex	HAUS2
3.91246	gex	UBR1
2.83741	gex	TP53BP1
3.5228	gex	B2M
-4.16682	gex	USP8
3.20898	gex	RPL4
-2.67989	gex	ADPGK
3.6873	gex	ASB7
3.32397	gex	SNRPA1
2.58746	gex	GNPTG
2.60655	gex	NUBP2
-2.61554	gex	RPS2
2.59361	gex	ZNF598
-3.86169	gex	RNPS1
4.02256	gex	SRRM2
2.85539	gex	ZNF263
3.05243	gex	CORO7
-3.51143	gex	GLYR1
2.59961	gex	ATF7IP2
3.1234	gex	ZC3H7A
2.98075	gex	NDE1
3.05025	gex	THUMPD1
4.60904	gex	POLR3E
3.3835	gex	UBFD1
-2.63715	gex	INO80E
4.22198	gex	SETD1A
2.93658	gex	FUS
3.21724	gex	N4BP1
-2.6802	gex	FTO
2.64956	gex	CMTM3
-3.51345	gex	SF3B3
-3.02921	gex	IST1
-3.55476	gex	APRT
3.61488	gex	RPL13
2.90505	gex	PRPF8
4.35482	gex	ZZEF1
-3.95078	gex	ARRB2
2.64549	gex	MINK1
-3.11416	gex	RABEP1
-2.61408	gex	ZBTB4
4.36477	gex	POLR2A
3.45598	gex	EIF4A1
-3.55663	gex	NCOR1
-2.68084	gex	SMCR8
-2.67929	gex	NLK
3.08972	gex	KIAA0100
-2.89731	gex	BLMH
2.78338	gex	LRRC37B
-2.87305	gex	ZNF830
-2.65028	gex	RAD51D
-3.74574	gex	GGNBP2
2.65055	gex	PIP4K2B
2.98853	gex	CDK12
-3.15138	gex	PSMD3
3.90407	gex	MSL1
4.21427	gex	EIF1
-3.27926	gex	VPS25
-3.16605	gex	SKAP1
-4.44757	gex	KAT7
-3.21062	gex	LRRC59
3.1305	gex	DDX5
3.06284	gex	SLC9A3R1
-2.88906	gex	GRB2
-3.18251	gex	UNC13D
2.97399	gex	TMC6
5.47725	gex	CYTH1
3.15727	gex	USP36
2.7909	gex	RNF213
-4.93672	gex	ANKRD12
3.2987	gex	RALBP1
4.62932	gex	RMC1
2.60004	gex	MEX3C
2.91373	gex	RNF126
-3.32725	gex	AP3D1
3.0809	gex	MLLT1
-2.96847	gex	DENND1C
-3.1349	gex	STXBP2
-2.93828	gex	HNRNPM
-2.93982	gex	FBXL12
-3.29758	gex	EIF3G
-3.37363	gex	ILF3
-2.67445	gex	BRD4
4.02426	gex	AKAP8
-3.84334	gex	RASAL3
-2.63802	gex	MYO9B
-3.29275	gex	COLGALT1
-2.99367	gex	ARMC6
-3.09425	gex	SUGP1
-2.63317	gex	LPAR2
-3.88296	gex	GMIP
2.85586	gex	UBA2
-3.03949	gex	HAUS5
2.78939	gex	NFKBIB
-3.7561	gex	SHKBP1
-3.35611	gex	DEDD2
2.79421	gex	KDELR1
3.59831	gex	LENG8
2.63948	gex	EPN1
3.01315	gex	CDS2
-2.64591	gex	GPCPD1
2.97772	gex	XRN2
-5.38945	gex	RBM39
2.98961	gex	NORAD
3.71378	gex	PREX1
-2.62434	gex	ARFGEF2
2.71025	gex	STAU1
-3.05208	gex	ADNP
2.72224	gex	MORC3
-3.06933	gex	GUCD1
3.57583	gex	XBP1
3.86742	gex	APOL6
-2.73791	gex	GGA1
3.64317	gex	EIF3L
-2.83952	gex	MIEF1
-2.84067	gex	TNRC6B
-2.94255	gex	DESI1
-2.67446	gex	POLDIP3
8.75547	metab	Tartaric acid &1
2.96923	metab	Propenyl thiosulfate
6.71421	metab	Pentonic acid &2
3.08464	metab	(thienyl)butyric acid
5.18993	metab	sedoheptulose &1
5.18664	metab	prephenic acid
2.67104	metab	Chymopapain
2.73258	metab	pentose bisP
4.22598	metab	CMP
2.91127	metab	IMP &1
3.13693	metab	O-sulfate
8.96977	metab	O-methylcyanidin O-hexoside
2.74627	metab	GDP-dehydro-deoxy-mannose
2.92251	metab	Propene-thiol
6.82963	metab	Thioacetic acid
4.86692	metab	Unknown
8.96192	metab	CoA
7.74821	metab	methylthioethanol
-2.71795	meth	CRTC3-AS1
2.68157	meth	PGM2L1
-3.74201	meth	RRP1B
-2.6244	meth	HYAL1
3.03453	meth	RASGRF1
-2.68462	meth	BRF1
2.85255	meth	SMTNL2
-3.556	meth	ODF3L2
-3.12441	meth	CTNND2
3.06656	meth	THRB
4.14222	meth
3.15497	meth	LRIG1
-3.80255	meth	SDCCAG8
2.60906	meth
-2.65078	meth	SLC2A14
2.76106	meth	FLJ26850
2.9127	meth	LOC101927588
-2.60103	meth	PIK3C2B
2.89735	meth
5.62272	meth
-2.59215	meth	RNF135
-2.89617	meth	FARP2
2.99202	meth	COPS4
-2.77263	meth	MYBBP1A
-3.16091	meth	ERBB4
2.725	meth
2.62971	meth	EDIL3
2.6855	meth
2.61776	meth
-2.87074	meth
2.84315	meth	MYRIP
-3.41799	meth	UBFD1
4.48225	meth
-2.88685	meth	CDC42BPA
4.05204	meth	ECHDC1
3.08869	meth	DPYD-AS1
2.72377	meth	GUCY1B3
-3.4033	meth
-3.40692	meth
2.6171	meth	NGLY1
2.61644	meth	ADRB3
3.27604	meth	NR2C2
-2.70044	meth	PPP1R3C
-3.20575	meth	GRHL3
3.97432	meth
3.16045	meth
4.68651	meth	C20orf71
3.83532	meth	KBTBD3
-2.69399	meth	VWDE
4.19829	meth	TRMT6
2.59719	meth	CCDC40
3.12857	meth	HIST1H2AL
4.10021	meth	MARK3
2.98409	meth	TBC1D9
3.49165	meth
3.62718	meth	LIMCH1
-2.99353	meth	LRBA
-4.61489	meth	TGIF1
-3.43636	meth
2.64785	meth
4.13273	meth	ASXL2
-3.3654	meth	TRPS1
2.65411	meth	WDR90
2.70822	meth	TPST2
-2.73042	meth	LOC642597
-2.81629	meth	SF3B5
3.85382	meth	ERGIC1
3.38768	meth
2.71406	meth	UBE2QL1
-2.81865	meth	LSM14B
3.75871	meth	LOC285548
-2.76344	meth
2.81631	meth	PILRB
2.59165	meth
-3.81116	meth
-2.84596	meth	GRINL1A
3.14542	meth	LSM10
2.8865	meth	ABCG1
3.17621	meth	FGGY
-2.94442	meth
-3.04726	meth	GFRA1
2.90644	meth	SEMA6D
3.51741	meth
-2.82688	meth	XRCC2
-2.77472	meth	MIR3163
-2.60954	meth	SNCA
2.68789	meth	PKD1L1
2.76094	meth
2.67406	meth	RYK
3.11516	meth	PHF19
2.78853	meth	MMP2
-2.96003	meth
2.68317	meth	WWC1
-3.35623	meth	ARTN
2.83857	meth
-2.90881	meth
-2.77015	meth	NKX6-2
5.22458	meth	GPR39
-3.4062	meth	KCNV2
2.61329	meth	MAPK6
2.60293	meth	LOC101929089
-4.35863	meth
3.49136	meth	SC4MOL
-2.87609	meth	ESPNL
-3.51382	meth	ODZ4
2.76431	meth	HLF
-3.85766	meth	DDX55
-2.87689	meth	DHODH
-3.66179	meth	NUP43
-2.97241	meth	ZFP28
-3.10437	meth	MT2A
-2.63985	meth
-2.67567	meth	PRKAR2A
3.18975	meth	ZNF471
-3.2212	meth	ZC3H18
2.93939	meth	CSGALNACT1
2.64997	meth	TAL1
2.70731	meth	MAPK14
-3.02785	meth	ACPT
-2.66204	meth	EXT1
2.63772	meth	GRIK4
3.89477	meth
2.80385	meth	RNF175
-3.10187	meth	SLC2A14
-3.21123	meth	AJAP1
-2.89168	meth	RBFOX3
2.88493	meth	MOXD2
3.71883	meth	ZNF827
3.00355	meth	MDP1
-2.83029	meth	MPDZ
-4.45542	meth	HOXA10
-2.59764	meth
-3.35022	meth	BCL3
-2.75729	meth	RNF135
-3.27919	meth	EML6
-3.14641	meth	VIM
3.68632	meth	INO80D
-2.71938	meth	EHMT2
-2.73964	meth	GFM2
2.80817	meth
-4.00524	meth	WDR77
-2.65661	meth	EME1
2.82866	meth	ASXL3
-2.61868	meth	EMP1
3.78163	meth	PSMD2
2.60789	meth
-2.81745	meth
4.33238	meth	ZNRF1
2.94665	meth	KCNIP4
3.81104	meth	TUT1
-3.16831	meth
3.56589	meth	MAD1L1
-2.89974	meth
-3.07708	meth
3.15473	meth	HERC2
3.80212	meth	PPME1
3.2893	meth	OGFOD1
3.1567	meth	LINC00703
2.97442	meth	HSPA1L
3.1796	meth
2.60398	meth	GLRX2
3.0964	meth	ARHGAP17
-2.61125	meth
3.37077	meth	ZBTB20
-3.94038	meth	EPHA5
-2.6118	meth	TTLL5
-2.79389	meth	ATP5G2
3.05641	meth	NAE1
2.65193	meth	STK33
3.13384	meth	IGLON5
-4.44985	meth
-2.72887	meth
3.45421	meth	KIF18B
2.94589	meth
2.74009	meth	HS3ST3A1
-2.96541	meth	SLC12A2
-2.81708	meth	ETV1
2.75033	meth	MYOZ3
2.83384	meth	BLM
2.73411	meth	BRP44L
2.90442	meth	PTK2B
-3.54099	meth	HOXA3
3.2496	meth
-2.92698	meth
-2.58539	meth	BMP2
2.72855	meth	NFIL3
2.59471	meth	ENGASE
2.78347	meth
2.8063	meth	KIAA1751
-2.64773	meth	SEMA3C
-2.75377	meth	CNTNAP2
-3.0731	meth	C10orf93
3.0005	meth	NMNAT3
3.08315	meth	CXCL6
-2.67793	meth
2.83609	meth	TET2
-3.47303	meth	ARHGDIB
3.68346	meth	BRE
2.60056	meth	TTLL11
3.21285	meth	QPCTL
-3.50855	meth	NOTCH4
-2.7713	meth
-3.28968	meth	ZMYM6
4.34397	meth	ZNF616
2.64709	meth	CCDC12
-2.82049	meth
3.06996	meth	VPS54
2.58639	meth
2.8346	meth	PRR5
2.79667	meth	IPP
-3.63702	meth	PPP2R5E
-3.95707	meth
-3.00956	meth	SETMAR
4.88666	meth	PPM1H
3.96002	meth
-3.43934	meth	UBXN1
-2.60455	meth	ZNF532
-3.37646	meth	TRERF1
4.60271	meth	SVIL-AS1
-2.9177	meth	KLHDC10
-2.59458	meth	CAPN7
-3.12312	meth	RBAK
-3.05013	meth	RPLP1
-2.67526	meth	ORMDL1
-3.78938	meth	DIXDC1
-2.70779	meth	BSCL2
-3.52844	meth	TPX2
-2.89551	meth	NEBL
2.59829	meth	STK10
-3.57485	meth
-3.06707	meth	NHLRC2
-3.60181	meth	CBFA2T2
3.20711	meth	FOXK1
2.734	meth	ZNF114
-2.69575	meth
-2.97265	meth
-2.85227	meth	SLC7A6
-2.61466	meth	IDH3A
-4.14993	meth	C1orf77
-3.73969	meth	PCDHB18
-2.78773	meth	TGFB1
2.59939	meth	RASAL1
3.48789	meth	HIST1H4A
-2.8255	meth	ZNF266
3.26199	meth	AP1B1
-3.50044	meth	PCDHAC2
-3.55939	meth	TSC2
-3.1529	meth	LAMA1
-2.92423	meth
3.23087	meth
3.17167	meth
2.80976	meth	CTIF
2.61656	meth	PALLD
-2.59028	meth	VWA1
-2.62266	meth
2.58901	meth
-3.06911	meth	ACCN4
2.75163	meth
-2.66258	meth
2.94794	meth	SMYD3
-2.72295	meth	OBFC2A
3.31525	meth	USP44
2.58247	meth	ACIN1
-2.90945	meth	LPPR2
-2.87161	meth	ADAM10
2.65552	meth	TWF2
-3.58621	meth	PARS2
-3.05417	meth	ANKRD12
-2.72335	meth
3.20957	meth	SVIP
-3.31139	meth	NEDD9
3.16084	meth	ALDH3B2
2.90903	meth	USP6NL
-2.72089	meth	WNT6
3.20954	meth
-2.615	meth	TK2
2.80923	meth	CHP2
2.88887	meth	CD164L2
2.93869	meth	MAL2
2.65111	meth	TMOD2
-2.82037	meth	NFIC
3.48451	meth
-3.0328	meth
-2.92126	meth	TTBK2
-4.36104	meth	PSMD9
2.609	meth	RIMS4
-2.94214	meth	HKR1
-4.21244	meth	RASGRP2
4.2583	meth
-2.9356	meth	PFDN6
-3.46667	meth
-2.79231	meth	NDRG4
3.16083	meth	AACS
2.74897	meth
-2.68214	meth	GSTA1
-3.26869	meth	IER3
-2.84494	meth	KIAA1217
2.72934	meth
-2.65547	meth	PPP1R3B
-3.40308	meth
3.90995	meth
2.65284	meth	EAPP
-2.59993	meth	CDC23
-2.57981	meth	PSMB8
2.78569	meth	CDK17
2.81392	prot	AXIN1
2.83381	prot	EGLN1
2.63766	prot	NUB1
2.89716	prot	ANGPTL3
3.40861	prot	CD14
2.83254	prot	CD46
3.14944	prot	CD55
2.92111	prot	CD69
3.40713	prot	CDH1
2.72288	prot	EFEMP1
2.69232	prot	FADD
3.23644	prot	HYAL1
2.60212	prot	IL6R
2.98528	prot	OSMR
2.8389	prot	TFPI
2.86522	prot	VASN
2.80679	prot	FKBP5
2.93413	prot	MESD
3.34467	prot	TBCC
2.57976	prot	TXNDC5
2.96255	prot	DAB2
3.13342	prot	RASSF2
2.62921	prot	SF3B4
-3.57611	prot	NUMB
-3.51623	prot	TPD52L2
-2.75534	prot	EHD3
2.68461	prot	FRMD4B
-3.28764	prot	GMFG
-3.32042	prot	OXCT1
-2.99854	prot	SEC31A
3.48061	prot	TMEM132A
-2.97741	prot	AKT2
-2.68536	prot	ARHGEF1
2.72557	prot	CEND1
-2.75289	prot	CMIP
-2.66818	prot	MRI1
-2.88601	prot	PHACTR2
-3.50303	prot	STXBP1
-3.00445	prot	THTPA
-3.78778	prot	YARS1

## Sheet: Supplementary Data 7
factorx	view	feature
2.60625	cyt	pbmc_7d_il10_spneu
3.78115	gex	ENSG00000268903
3.61461	gex	ENSG00000269981
2.97579	gex	ENSG00000241860
3.29029	gex	ENSG00000237094
2.61316	gex	PGD
3.05038	gex	KAZN
3.91571	gex	PADI2
3.00334	gex	PADI4
3.87293	gex	CDA
2.79236	gex	ECE1
6.5086	gex	ALPL
2.64942	gex	RAP1GAP
3.49362	gex	ZDHHC18
2.79209	gex	SFN
2.91474	gex	THEMIS2
3.00985	gex	XKR8
3.76703	gex	PTAFR
3.48744	gex	SESN2
3.10269	gex	RNF19B
2.67327	gex	ENSG00000225313
3.51388	gex	PHC2
4.38924	gex	CSF3R
3.62752	gex	PLK3
2.61457	gex	PDE4B
3.38038	gex	AMPD2
3.82042	gex	INKA2
3.69705	gex	FCGR1BP
3.67294	gex	FCGR1A
4.00995	gex	S100A11
3.78211	gex	S100A9
3.79573	gex	S100A12
3.94652	gex	S100A8
2.76906	gex	RIT1
-2.6337	gex	FCRL3
-2.78671	gex	FCRL1
4.13778	gex	MNDA
2.83158	gex	CFAP45
2.70974	gex	ENSG00000279430
4.44202	gex	FCGR2A
4.31059	gex	HSPA6
5.92532	gex	FCGR3B
3.81732	gex	CACNA1E
4.36747	gex	GLUL
3.00341	gex	NCF2
2.97276	gex	NIBAN1
5.15869	gex	PTGS2
3.26974	gex	RGS2
4.73723	gex	CHI3L1
3.05902	gex	NUAK2
2.90217	gex	CR1
2.68277	gex	LAMB3
6.64057	gex	G0S2
3.10943	gex	HLX
2.58124	gex	FTH1P2
3.72264	gex	SIPA1L2
3.05372	gex	NLRP3
3.83512	gex	MBOAT2
2.78666	gex	PLB1
4.12371	gex	QPCT
2.76242	gex	CDC42EP3
2.59453	gex	CYP1B1
2.94867	gex	ENSG00000225889
2.67207	gex	SPRED2
3.33487	gex	PLEK
4.47103	gex	MXD1
2.8848	gex	TGFA
4.62512	gex	DYSF
2.83567	gex	HK2
5.85944	gex	IL1R2
4.45751	gex	IL1R1
2.64632	gex	MERTK
3.64057	gex	IL1B
5.23071	gex	IL1RN
2.77962	gex	RALB
3.65876	gex	TNFAIP6
3.99414	gex	GCA
5.42373	gex	CXCR2
5.9383	gex	CXCR1
3.97083	gex	SLC11A1
2.9284	gex	SLC6A6
2.94025	gex	ABHD5
3.80227	gex	CCR1
2.66216	gex	LTF
2.63081	gex	CAMP
3.75654	gex	PFKFB4
3.97786	gex	PROK2
3.85443	gex	EPHB1
2.93341	gex	KY
3.17036	gex	PLSCR1
3.17193	gex	P2RY13
5.66122	gex	MME
2.61474	gex	SKIL
2.74622	gex	TNFSF10
4.99732	gex	B3GNT5
4.51219	gex	BCL6
3.55595	gex	IL1RAP
4.90054	gex	FAM157A
5.68718	gex	S100P
2.74635	gex	TLR1
2.70261	gex	TLR6
4.03696	gex	RBM47
2.73508	gex	NSUN7
7.23015	gex	CXCL8
4.49192	gex	CXCL1
5.08112	gex	ANXA3
2.69155	gex	GPAT3
3.68078	gex	WDFY3
3.3963	gex	TLR2
5.53258	gex	ACSL1
4.55264	gex	SLED1
4.27747	gex	ENSG00000251139
2.68366	gex	ROPN1L
5.66743	gex	BASP1
3.10993	gex	SNX18
2.91727	gex	F2RL1
4.08769	gex	LUCAT1
2.72006	gex	LMNB1
3.71888	gex	SLC22A4
4.13107	gex	CYSTM1
3.08043	gex	HBEGF
2.95721	gex	CD14
2.89319	gex	ARAP3
4.46021	gex	CCNJL
3.3422	gex	HRH2
3.26392	gex	ENSG00000279821
4.80516	gex	PDLIM7
3.40118	gex	ENSG00000248996
4.01875	gex	DOK3
3.44394	gex	BTNL8
2.71207	gex	PHACTR1
2.93672	gex	KIF13A
3.0981	gex	H1-2
3.71759	gex	H2BC4
-2.77987	gex	ENSG00000280128
2.95636	gex	PPP1R18
5.46211	gex	IER3
3.83611	gex	SLC26A8
2.99523	gex	CDKN1A
4.15324	gex	TREML2
3.50862	gex	TREML3P
3.19002	gex	TREML4
5.48944	gex	TREM1
3.9372	gex	ENSG00000218809
3.22446	gex	VEGFA
2.64785	gex	FOXO3
3.36144	gex	MARCKS
3.26322	gex	DSE
3.49463	gex	VNN1
5.23258	gex	VNN3P
3.8189	gex	VNN2
3.08087	gex	IFNGR1
3.35372	gex	STX11
4.0501	gex	ENSG00000282572
3.198	gex	CREB5
3.40923	gex	NCF1B
2.62531	gex	LAT2
3.5895	gex	NCF1
3.52387	gex	NCF1C
3.82535	gex	STEAP4
2.57631	gex	BRI3
2.67526	gex	PILRA
3.05775	gex	SH2B2
5.96249	gex	NAMPT
4.83211	gex	DOCK4
5.09151	gex	LRRC4
5.54656	gex	MGAM
3.91597	gex	MGAM2
3.43501	gex	PPP1R3B
2.76316	gex	ENSG00000261026
2.70905	gex	EGR3
5.14552	gex	TNFRSF10C
5.20041	gex	SLC25A37
3.23855	gex	DOCK5
2.60059	gex	ADAM9
3.51708	gex	CEBPD
2.86403	gex	LYN
2.9111	gex	LY96
2.79637	gex	SDC2
4.10908	gex	TRIB1
-3.66317	gex	LINC00861
3.37851	gex	DENND3
3.62505	gex	SLC45A4
2.96522	gex	GRINA
3.4948	gex	FAM214B
4.08603	gex	CNTNAP3
2.98246	gex	LINC01506
2.9814	gex	TRPM6
2.65792	gex	S1PR3
2.71877	gex	GADD45G
3.40266	gex	NFIL3
3.11551	gex	CARD19
4.19484	gex	NINJ1
2.92312	gex	ABCA1
3.34004	gex	ORM1
4.05912	gex	TLR4
2.76128	gex	NIBAN2
2.94652	gex	PTGES
3.37907	gex	ENSG00000233013
3.53749	gex	PFKFB3
2.66792	gex	PLXDC2
5.24882	gex	NAMPTP1
2.84897	gex	UBE2D1
4.01258	gex	SRGN
2.99868	gex	VSIR
2.9748	gex	DDIT4
4.19971	gex	PLAU
2.60168	gex	PPIF
3.37429	gex	ANKRD22
3.48484	gex	IFIT2
5.20151	gex	IFIT3
3.58937	gex	IFIT1
3.03797	gex	FRAT2
2.97772	gex	UBTD1
2.58582	gex	CFAP58-DT
3.27151	gex	CHST15
2.92825	gex	PTPRE
2.5898	gex	ENSG00000230724
2.67059	gex	NLRP6
4.4447	gex	IFITM2
3.91855	gex	IFITM3
2.77979	gex	IFITM10
2.77797	gex	ENSG00000235027
2.66274	gex	TNNI2
3.24424	gex	HBB
5.46212	gex	ADM
3.1031	gex	IRAG1
2.89881	gex	PRRG4
2.80186	gex	CD82
2.8389	gex	MYBPC3
3.37203	gex	SPI1
3.69568	gex	SERPING1
3.74268	gex	STX3
3.29261	gex	SLC15A3
2.98706	gex	BEST1
3.07454	gex	FTH1
2.73024	gex	RTN3
2.7008	gex	BATF2
3.08939	gex	AP5B1
2.67602	gex	P2RY2
2.62758	gex	RELT
5.70369	gex	DGAT2
2.88163	gex	ENSG00000254826
3.73733	gex	GAB2
3.46384	gex	TNFRSF1A
3.13973	gex	SLC2A3
2.98902	gex	C3AR1
3.31291	gex	CLEC4D
4.11847	gex	CLEC4E
2.79732	gex	CLEC7A
3.51572	gex	MANSC1
2.9561	gex	PLBD1
3.1054	gex	LRRK2
4.04489	gex	VDR
3.11796	gex	NFE2
2.96095	gex	GPR84
2.86571	gex	CD63
3.37749	gex	LIN7A
3.7061	gex	TMCC3
3.52424	gex	HAL
3.53685	gex	CKAP4
3.50993	gex	OASL
5.55555	gex	HCAR2
5.01327	gex	HCAR3
2.57878	gex	RILPL2
4.16439	gex	GLT1D1
2.74066	gex	GJB6
3.71978	gex	ALOX5AP
-2.58833	gex	PCDH9
-2.61468	gex	LINC00402
2.81515	gex	TNFSF13B
3.91324	gex	RAB20
2.81581	gex	ARHGEF40
2.6734	gex	NFKBIA
3.25972	gex	PYGL
2.7306	gex	HIF1A
2.5819	gex	NUMB
2.99314	gex	FOS
3.113	gex	JDP2
2.62707	gex	FLVCR2
2.84115	gex	SERPINA1
2.7123	gex	TNFAIP2
2.57655	gex	NOP10
2.75519	gex	THBS1
6.56438	gex	AQP9
3.05698	gex	PLEKHO2
3.80266	gex	TLE3
2.73914	gex	PPCDC
3.44171	gex	C15orf39
5.8717	gex	BCL2A1
2.86448	gex	ABHD2
3.68015	gex	ANPEP
3.19432	gex	CHSY1
3.14415	gex	HBA2
3.10402	gex	HBA1
3.67288	gex	MSRB1
3.2271	gex	TNFRSF12A
5.47695	gex	MMP25
3.66682	gex	MEFV
3.70722	gex	LOC400499
2.64526	gex	LITAF
2.58359	gex	CPPED1
2.977	gex	ITGAX
2.72337	gex	NOD2
3.04592	gex	MPHOSPH10P1
3.21192	gex	LPCAT2
6.31822	gex	ADGRG3
3.82843	gex	ENSG00000260467
5.07792	gex	CMTM2
2.6258	gex	ATP6V0D1
2.66459	gex	HP
2.87257	gex	NECAB2
3.91534	gex	CRISPLD2
3.56351	gex	ENSG00000260528
3.19085	gex	SLC43A2
4.34475	gex	SCARF1
2.83638	gex	MIR22HG
2.77196	gex	HIC1
2.63507	gex	P2RX1
3.5301	gex	CXCL16
3.15263	gex	KDM6B
2.96375	gex	CPD
3.28947	gex	RARA
3.14356	gex	RARA-AS1
3.50235	gex	ENSG00000278918
3.57819	gex	KRT23
3.39314	gex	PHOSPHO1
2.78824	gex	VMP1
5.51908	gex	CA4
4.74647	gex	KCNJ2
2.98391	gex	CD300LB
2.70776	gex	CD300LF
2.74815	gex	SPHK1
3.59287	gex	SEC14L1
3.3284	gex	SOCS3
2.93921	gex	PGS1
2.85581	gex	TIMP2
4.33598	gex	AATK
2.62677	gex	SLC16A3
3.25023	gex	SECTM1
4.24375	gex	DSC2
3.84984	gex	ENSG00000282508
2.73678	gex	SBNO2
2.72165	gex	GADD45B
2.61093	gex	GNA15
4.32836	gex	PLIN4
4.87797	gex	PLIN5
6.12655	gex	LRG1
4.60967	gex	SEMA6B
2.70617	gex	PLIN3
3.14105	gex	RFX2
3.42889	gex	MCEMP1
4.17667	gex	ICAM1
2.96924	gex	ENSG00000267174
2.83103	gex	RAB3D
2.6132	gex	PLPPR2
2.66986	gex	JUNB
3.46902	gex	ADGRE3
3.28258	gex	ADGRE2
5.61239	gex	CYP4F3
3.06792	gex	IFI30
2.99106	gex	LRRC25
3.62165	gex	ELL
6.26999	gex	FFAR2
3.01553	gex	RASGRP4
3.41261	gex	ZFP36
3.19023	gex	CEACAM4
4.50044	gex	CEACAM3
2.9121	gex	CEACAM1
3.52165	gex	CD177
4.49513	gex	PLAUR
3.40586	gex	BCL3
3.49429	gex	NECTIN2
3.66728	gex	VASP
3.48158	gex	PGLYRP1
5.47941	gex	C5AR1
3.58447	gex	C5AR2
2.58023	gex	DHX34
2.60742	gex	SIGLEC14
6.10751	gex	FPR1
5.761	gex	FPR2
3.98591	gex	MBOAT7
2.98233	gex	TSEN34
3.10973	gex	LILRB3
2.68904	gex	LILRA6
3.2616	gex	LILRA5
3.48569	gex	ENSG00000275210
2.78468	gex	LILRA2
5.40706	gex	FCAR
4.98054	gex	ENSG00000268734
2.99129	gex	SIRPB1
3.45387	gex	SIRPA
2.9888	gex	TGM3
3.66182	gex	RNF24
2.91238	gex	RASSF2
4.33744	gex	THBD
3.45144	gex	CD93
3.0765	gex	ENSG00000274173
2.72073	gex	HCK
2.62203	gex	MAP1LC3A
2.90043	gex	TGM2
2.71255	gex	BPI
3.4029	gex	MAFB
4.67299	gex	PI3
3.98126	gex	SLPI
5.21697	gex	MMP9
3.14643	gex	B4GALT5
4.86357	gex	CEBPB
2.64591	gex	PELATON
2.75096	gex	LINC01270
2.78095	gex	TPD52L2
3.17611	gex	IFNGR2
6.12858	gex	KCNJ15
3.04676	gex	ETS2
2.69767	gex	SLC19A1
2.64035	gex	BID
2.74722	gex	ADORA2A
3.82046	gex	ADORA2A-AS1
6.39692	gex	KREMEN1
5.08753	gex	OSM
2.94176	gex	ENSG00000202019
2.59809	gex	HMOX1
3.30055	gex	NCF4
3.1237	gex	CSF2RB
4.59978	gex	APOBEC3A
3.12149	gex	NFAM1
2.67104	gex	PACSIN2
5.30732	gex	PANX2
3.45237	metab	Succinate
3.43487	metab	Hydroxybenzoate
2.7463	metab	Naphthol
3.21714	metab	S,4R)-dihydroxycyclohexa-di...
-3.14928	metab	Methyl (Propynyl)-thiophene...
-2.72246	metab	C15:1
-2.73641	metab	C15:0
-2.64064	metab	ent-kaur-en-oic acid
-3.23173	metab	all-cis-icosa-trienoic acid
-3.04001	metab	C22:6
-3.34974	metab	C22:5
3.71912	metab	AMP
3.31145	metab	IDP
-2.82279	metab	lysophosphatidylethanolamin...
2.7855	metab	Pyruvate
4.32184	metab	Lactate
-3.22555	meth
2.64882	meth	SH3D19
4.32188	meth
-2.59853	meth	SYNE1
-4.21242	meth	AHRR
-2.77525	meth
-2.6928	meth	OR2B11
-3.31497	meth
-2.72504	meth
-2.68284	meth
-3.62664	meth
2.7661	meth
-2.69264	meth	PIK3IP1-AS1
2.64226	meth	RNF169
3.87338	meth	NRON
3.71435	meth	GALNT18
-3.82288	meth
-3.42522	meth
-2.61814	meth	ERICH1
-3.29283	meth
-3.02086	meth	SMYD3
-3.64224	meth
-2.65915	meth	NME3
4.40437	meth	DPF3
-3.77354	meth
3.43111	meth
2.64339	meth	RPH3AL
-3.96297	meth	TTC7B
-3.07289	meth
-3.64589	meth
-2.96051	meth	RBMS3
-2.69475	meth	TMEM87B
2.90924	meth
3.56145	meth	PTPRS
-4.35607	meth	ADORA2A-AS1
3.47078	meth
-3.16784	meth
-2.76743	meth	ERICH1
-2.73736	meth	GFI1
-2.77344	meth	TM4SF1
2.72222	meth	ATG7
-4.52927	meth	HLA-H
2.67458	meth	SEMA3C
3.1708	meth	METTL8
-2.82145	meth	CSGALNACT2
2.68772	meth	ARHGAP35
-2.77707	meth
3.58092	meth	CEP70
2.71887	meth	RUNX3
-2.89946	meth	STARD4-AS1
3.48466	meth	COLEC10
-2.76674	meth
3.12654	meth	CYTH3
-3.31965	meth	ESPNL
2.70739	meth	SH2D4A
-3.48482	meth	CRIM1
2.89998	meth
-3.21471	meth	OSBPL1A
-2.9547	meth	CLTCL1
-5.847	meth	GFI1
4.32173	meth
2.98876	meth
-2.91732	meth
-2.73051	meth	SNCA
3.31681	meth	CEP85L
-4.93692	meth	NFE2L3
-2.79579	meth
-2.85429	meth	ENOSF1
-5.23981	meth
-2.8877	meth	GFI1
2.74722	meth	ODZ4
-2.78108	meth
-4.23338	meth
-7.06494	meth	TRMT6
-3.59882	meth
-2.76954	meth	TM4SF1
-2.58916	meth
-2.79865	meth	TRPS1
-2.69248	meth	ZNF667
-2.71634	meth	SIPA1
-4.94155	meth	RNASEN
-3.34673	meth
-2.8806	meth	SCAPER
4.39677	meth
-4.24143	meth	TRPS1
-4.5188	meth
3.17788	meth
2.64725	meth	SAMSN1
-2.76778	meth	KCNK13
2.86802	meth
2.97971	meth
-2.67417	meth	SSH3
2.98494	meth
4.10384	meth	ZCCHC24
-3.29015	meth	CD59
-2.7651	meth	UCKL1
2.65728	meth	FBN2
-2.62833	meth	OBSCN
-3.22663	meth	HADH
-2.78976	meth
-4.01682	meth	HIVEP3
-3.36492	meth	TTC7B
-3.14196	meth	ADAP1
-2.95171	meth
-7.97336	meth	MAEA
-4.4784	meth	C6orf106
-3.61378	meth	OPTN
-5.03719	meth	CSPP1
2.91861	meth	ASCL4
-2.81358	meth
-2.62198	meth
-2.65267	meth	SLCO3A1
2.69531	meth
-2.72645	meth
-3.8649	meth	FOXN3
-3.19134	meth
-7.94828	meth	UPP1
-2.61255	meth	PLK5P
-3.35762	meth	LINC01006
-3.6329	meth	PPP2R5E
-4.7736	meth	ZNF423
-2.75757	meth
-2.85303	meth
3.2813	meth
3.1089	meth	ATG10
-2.70801	meth
2.81923	meth	KIF6
-4.37969	meth	RBMS3
2.97596	meth
-3.83414	meth	THSD7A
-5.61916	meth	SYNPO2
2.98846	meth
4.54435	meth	NUAK2
-2.78824	meth
-2.72893	meth
-3.5008	meth	BCAT1
2.63101	meth	KLF13
6.36877	meth	WDR64
-5.65965	meth	SSH3
6.21872	meth
-3.11996	meth	GFI1
-3.83102	meth	ATP11A
-4.19801	meth	GFI1
-2.63472	meth	PCDH7
5.68754	meth	PAG1
-2.5966	meth	SLC13A3
-3.21172	meth	ZBTB38
-2.83935	meth
-2.60303	meth	HPCAL1
-3.25665	meth	HHLA2
-7.73672	meth	UPP1
-2.62518	meth	PDP2
-4.79517	meth	RNASEH2B-AS1
-4.47409	meth
-5.48945	meth	CDK6
3.52851	meth
2.87295	meth	SYN3
-4.04556	meth	GIMAP1
-4.125	meth
-2.80767	meth	SERINC5
-3.57406	meth	CTDP1
-2.74519	meth
3.03982	meth	MDGA1
-2.59767	meth	SLC7A6
2.70126	meth
-5.6419	meth	KCNE1
-2.86729	meth	AADACL2
-4.25512	meth	SENP6
-2.75867	meth
-3.46574	meth	TMEM207
-3.67246	meth	USP10
-4.76243	meth	CYP19A1
-2.5976	meth	CEACAM18
2.59766	meth	KLF4
3.21432	meth
-6.03391	meth	GADL1
2.63553	meth	CNKSR3
-7.66667	meth	CHUK
4.91055	meth	RAD51L1
2.81654	meth	MAML2
-4.13623	meth	HDAC4
3.62965	meth
-6.4304	meth
-3.33632	meth
4.00596	meth
-4.51843	meth	ADAP1
-3.58575	meth	FBN1
-2.89678	meth
2.86688	meth	SNED1
-4.42493	meth
-3.15823	meth
-4.27454	meth
3.08051	meth	KLF2
-6.21937	meth	FBXO38
-2.60495	meth	ATP9B
3.03586	meth
-6.50969	meth	C1orf38
3.08287	meth	RPTOR
-4.30485	meth	ARSB
2.92235	meth	POLE
-2.60793	meth	KALRN
3.24558	meth	ZNF532
-4.57018	meth	LRRC8B
3.80082	meth
-2.80604	meth	SLC2A9
-4.42858	meth	PKD2
-2.62466	meth	SIAH3
5.91733	meth	APOBEC4
4.05026	meth	RGS10
-5.77348	meth
-5.20301	meth	TNIP3
-6.76748	meth	PRKCA
-3.87883	meth
-2.58858	meth	DUSP14
3.11758	meth
-3.94941	meth
-6.05741	meth	ZBTB20
-3.62915	meth	TSPAN14
2.8917	meth	DPCR1
-3.10942	meth
-3.23565	meth
-3.32847	meth	MMP9
-3.77438	meth	MAP3K8
2.63492	meth
3.15781	meth
-6.74576	meth	PIGU
-2.67551	meth	ZNF418
4.30105	meth	XKR9
-3.09129	meth	ANKLE2
-3.31316	meth	SKP2
4.35989	meth	PLEC1
3.15844	meth	RNF217
-4.11803	meth	TMEM229B
-7.49366	meth	BLM
3.64771	meth	SNX29
2.73517	meth	GIMAP4
-4.15137	meth	PTK2B
-2.95184	meth	TMEM87B
-3.9417	meth
3.89481	meth	CSGALNACT1
-3.29458	meth	C1orf69
3.81672	meth
3.12103	meth	EGFEM1P
-3.09891	meth	ARID5B
-2.64084	meth	CWC27
-2.72604	meth
-2.6858	meth
2.83299	meth	ZNF787
2.65762	meth	ZNF292
-5.79809	meth
-2.67826	meth
-3.34716	meth	MARCH3
-3.13768	meth	PALM2-AKAP2
-2.61821	meth
-3.99242	meth	ARNTL
3.52994	meth	RAB27A
2.66524	meth	HIVEP3
-3.08994	meth	BLVRA
-2.9251	meth	ECHDC3
-5.84241	meth	ANK3
2.72383	meth	MIR548I2
3.68434	meth
2.6968	meth	MTHFS
-7.1188	meth
-6.18172	meth	PCED1B
-6.80435	meth	LINC00877
5.63073	meth	FAM69A
-2.6678	meth
2.99549	meth	SNX29
-6.87795	meth	SLC25A37
4.60831	meth	IMMP2L
-3.85101	meth	PRR5
-2.96149	meth	SLX4IP
2.89746	meth	GGTA1P
5.58794	meth	NFATC1
-3.83816	meth	APP
2.6064	meth
2.82365	meth	AHRR
-4.76671	meth	CYSTM1
2.97854	meth	TRIM61
-3.66899	meth	TRIM10
-3.48074	meth	GFI1
-2.93609	meth
-4.14644	meth
-4.06923	meth	CARD11
-2.74097	meth	CTSB
3.14511	meth	ARHGEF19
-7.71047	meth	FOXK1
3.7103	meth
-7.26875	meth	XYLT1
2.64774	meth	CCDC21
-7.09402	meth
-6.7543	meth	PRIMPOL
-5.75911	meth	IER5
-2.59366	meth
-5.89865	meth
-4.75776	meth	SLC23A2
3.46711	meth	LOC150381
-6.83066	meth	FAM200B
-2.84189	meth	SLC12A4
-6.47685	meth	SLC5A4
3.85891	meth
-3.08093	meth
-2.64641	meth	ZNF667
-7.47852	meth	NISCH
2.73381	meth	RASL11B
4.56353	meth	FAM198A
-4.20677	meth
-2.70198	meth	PPT2
-5.88573	meth	LRRC8B
-3.13098	meth	ARID1B
-7.3502	meth	PHLPP1
-7.35253	meth	SGPL1
2.70733	meth
-4.55209	meth	SYNGAP1
-2.75652	meth	RNF220
-5.34148	meth	ADGRA2
3.42178	meth	RAPGEF1
-2.59077	meth
-3.05995	meth	AKAP13
-5.60537	meth
-3.53536	meth
-2.75536	meth	CRY2
2.92776	meth
-2.90755	meth	TBC1D1
3.43098	meth	ATXN7L1
4.464	meth
3.82615	meth	SELL
-3.02951	meth
2.61114	meth
2.71908	meth	ADGRV1
-3.40196	meth	TOX
-7.36359	meth	MAEA
-4.88165	meth	LPP
2.75322	meth	KLRK1
3.35868	meth
2.96048	meth
3.51596	meth	TFDP1
2.60257	meth	JAK1
-3.96807	meth	AKAP7
-2.9136	meth
-2.79254	meth	IL12RB2
-6.17018	meth	RNF144B
-5.36267	meth	MS4A3
-6.09977	meth
4.14773	meth
3.5378	meth	C5orf56
-2.60138	meth
-2.90094	meth
3.59423	meth	FOXK1
-4.94465	meth	JAZF1
4.28854	meth
-4.98988	meth	VOPP1
2.71683	meth
-3.47961	meth	PAX5
-2.95657	meth	RPTOR
-3.62086	meth
-2.92642	meth	SCRN1
2.77161	meth	CDH23
-7.63438	meth
3.35561	meth
-3.39172	meth	CLYBL
3.68417	meth	HTR2A
-2.59931	meth	ARG1
-4.40277	meth	PPP2R3A
-7.70061	meth	MIB1
2.94712	meth	TNFSF15
-6.82683	meth	ELL2
3.30545	meth
2.7303	prot	CCL3
4.07699	prot	CLEC4D
2.64658	prot	CXCL10
3.01128	prot	CXCL8
3.76323	prot	CXCL9
2.90525	prot	HGF
3.99867	prot	IFNG
3.07232	prot	IL10
3.6096	prot	IL15
4.67464	prot	IL6
3.03861	prot	KRT19
2.81073	prot	MMP1
2.77754	prot	MMP10
6.98192	prot	OSM
2.98572	prot	PLAUR
2.81356	prot	SIRPB1
3.53159	prot	TGFA
2.75677	prot	AZU1
3.13189	prot	CEACAM8
-3.17811	prot	MMP7
2.71447	prot	MNDA
4.95225	prot	OLR1
2.87022	prot	PGLYRP1
3.77303	prot	PRTN3
2.78266	prot	REG1B
2.9086	prot	REG3A
3.49595	prot	RETN
3.35092	prot	CXCL11
4.62563	prot	MMP8
4.33816	prot	MMP9
2.59701	prot	MPO
-2.77349	prot	NPM1
-4.09562	prot	SKAP1
-2.82876	prot	TCL1A
3.11663	prot	VSIG4
2.68486	prot	AREG
3.06021	prot	CD300E
3.28789	prot	CLEC6A
2.63094	prot	MSLN
2.65044	prot	WFDC2
3.17038	prot	BCL2L15
3.06095	prot	C9
3.5167	prot	FCN1
3.45803	prot	FGL1
3.6939	prot	INHBB
2.57648	prot	CKB
-2.66566	prot	ENO3
2.7525	prot	PRG2
3.50613	prot	IL22

## Sheet: Supplementary Data 8
factorx	view	feature
-3.52527	gex	ENSG00000268903
-3.39015	gex	ENSG00000269981
-2.68691	gex	ENSG00000241860
-2.81015	gex	ENSG00000237094
-3.95926	gex	MEGF6
-4.17683	gex	KAZN
-2.65555	gex	ECE1-AS1
-7.79687	gex	ALPL
-2.8886	gex	RAP1GAP
3.27332	gex	C1QA
2.61796	gex	C1QB
-2.73189	gex	ID3
-3.8916	gex	ZDHHC18
-3.11889	gex	SFN
-3.46743	gex	SESN2
-2.81949	gex	SH3D21
-2.99726	gex	CSF3R
2.71195	gex	MYCL
-3.01208	gex	PLK3
-2.99865	gex	BTBD19
2.61884	gex	SLC25A24
-3.11588	gex	ELAPOR1
2.70438	gex	SORT1
-2.94665	gex	AMPD2
-3.2889	gex	INKA2
-3.00758	gex	H2BC18
-3.31664	gex	ENSG00000203804
2.99081	gex	CTSS
2.94348	gex	RAB13
-2.59918	gex	CFAP45
2.62531	gex	FCGR3A
-6.43797	gex	FCGR3B
2.67564	gex	CREG1
2.82956	gex	CRYZL2P
-4.07187	gex	CACNA1E
-4.50723	gex	PTGS2
-2.60832	gex	ENSG00000236439
-3.94918	gex	CHI3L1
-3.99271	gex	ENSG00000203709
-6.20355	gex	G0S2
3.49717	gex	SLC30A1
-2.6923	gex	OBSCN
3.43787	gex	RHOU
2.59874	gex	NID1
3.28012	gex	CYP1B1
-2.59363	gex	RPL18AP6
-3.04182	gex	MXD1
-3.69299	gex	ASPRV1
-2.72251	gex	TGFA
-6.54168	gex	IL1R2
-3.84422	gex	IL1R1
-2.91229	gex	SH3RF3
-3.03307	gex	IL1RN
3.78446	gex	MARCO
2.95519	gex	DBI
3.71875	gex	HNMT
2.83814	gex	KYNU
-3.35463	gex	TNFAIP6
-3.01089	gex	RPS15P4
2.68107	gex	CYBRD1
2.69994	gex	MAP3K20
-6.47998	gex	CXCR2
-7.11443	gex	CXCR1
-2.68482	gex	SPEG
-3.1982	gex	ENSG00000284669
2.95474	gex	MITF
-2.78923	gex	PROK2
3.28283	gex	CD86
3.17655	gex	CSTA
-3.34678	gex	ABTB1
-2.82029	gex	CFAP92
-2.58152	gex	RAB43
-5.00008	gex	EPHB1
-4.1149	gex	KY
3.05379	gex	MRAS
-6.79204	gex	MME
2.66527	gex	WDR49
-6.3985	gex	FAM157A
-4.1489	gex	S100P
2.81754	gex	CCDC149
-3.49619	gex	NSUN7
-6.74346	gex	CXCL8
-4.41047	gex	CXCL1
3.56663	gex	SGMS2
3.13757	gex	ANXA5
4.10674	gex	GASK1B
2.84451	gex	MARCHF1
-2.70496	gex	ACSL1
-3.92484	gex	ENSG00000251139
-2.93875	gex	ROPN1L
-4.43031	gex	BASP1
2.73999	gex	PRLR
2.98844	gex	S100Z
3.68498	gex	VCAN
-4.24366	gex	LUCAT1
2.6853	gex	CCDC112
-2.61546	gex	ENSG00000185641
-2.79178	gex	ENSG00000238160
2.73713	gex	TGFBI
-2.65054	gex	ARAP3
-5.95676	gex	CCNJL
-2.57726	gex	PRR7
-3.72921	gex	ENSG00000279821
-3.57888	gex	PDLIM7
-2.66876	gex	N4BP3
-4.11437	gex	BTNL8
2.94049	gex	LY86
2.77289	gex	TMEM170B
-2.92931	gex	KIAA0319
-3.75639	gex	H2BC4
-3.65947	gex	HCG27
3.35605	gex	AIF1
2.7789	gex	HLA-DRA
2.66761	gex	HLA-DPA1
-2.85546	gex	SLC26A8
-2.77021	gex	MAPK13
-2.73762	gex	DAAM2
-4.85964	gex	TREML2
-2.69909	gex	TREML3P
-3.44763	gex	TREM1
3.28568	gex	PLA2G7
2.66422	gex	TENT5A
-5.63446	gex	VNN3P
-2.9062	gex	ENSG00000234484
-2.70487	gex	SLC22A1
-3.38669	gex	ENSG00000282572
4.02886	gex	CPVL
-2.6709	gex	TPST1
2.90116	gex	FGL2
4.31405	gex	CD36
2.85159	gex	HGF
-2.92252	gex	STEAP4
2.74822	gex	GNG11
4.92201	gex	PDK4
-3.17182	gex	GAL3ST4
-2.99845	gex	GPC2
-3.47751	gex	ENSG00000274272
-3.65926	gex	EPHB4
-3.12627	gex	LRWD1
-3.24223	gex	FBXL13
-3.03521	gex	NFE4
-3.36805	gex	NAMPT
2.61006	gex	PRKAR2B
3.58475	gex	TFEC
3.20757	gex	CPED1
-3.3432	gex	LRRC4
-5.63471	gex	MGAM
-4.44411	gex	MGAM2
-2.57999	gex	RNY1
3.33708	gex	MSR1
-2.61925	gex	ENSG00000261026
-6.21132	gex	TNFRSF10C
-4.53883	gex	SLC25A37
2.93026	gex	DPYSL2
2.58012	gex	ZNF703
-3.11163	gex	CCN3
-5.34337	gex	SLC45A4
-3.47534	gex	ENSG00000280035
-2.58139	gex	RHPN1
3.50023	gex	CNTLN
-5.93399	gex	CNTNAP3
-3.51169	gex	CNTNAP3C
4.20418	gex	ALDH1A1
2.92474	gex	ANXA1
-3.1557	gex	ENSG00000219928
-2.72796	gex	RPL10P3
3.30778	gex	GGTA1
-3.06972	gex	FAM102A
-3.1742	gex	TMSB4XP4
3.49073	gex	FCN1
-2.86227	gex	NOTCH1
-3.07032	gex	ENSG00000233013
-3.88779	gex	NAMPTP1
2.64773	gex	RASSF4
-3.01028	gex	ENSG00000264204
2.96566	gex	LIPA
2.64724	gex	HHEX
3.79872	gex	MYOF
-2.65007	gex	PSD
-2.6225	gex	ENSG00000203497
3.57403	gex	SHTN1
-2.79105	gex	ADAM8
-3.20771	gex	ENSG00000230724
-5.12665	gex	NLRP6
-3.57582	gex	ENSG00000255026
-3.0954	gex	PGGHG
-3.75454	gex	IFITM2
-2.85945	gex	PRR33
-2.57583	gex	TNNT3
2.60743	gex	CDKN1C
3.21202	gex	LMO2
2.63458	gex	LDLRAD3
3.07168	gex	MPEG1
4.20868	gex	MS4A6A
3.75899	gex	MS4A7
3.55606	gex	MS4A14
-2.63323	gex	PYGM
-3.9448	gex	ATG2A
-3.14328	gex	KCNK7
-2.90596	gex	ENSG00000239559
3.00029	gex	KCNE3
-5.40802	gex	DGAT2
-3.05383	gex	ENSG00000254826
2.73411	gex	IL18
-2.6302	gex	ENSG00000234268
3.96073	gex	CD163
3.36847	gex	CLEC12A
2.7737	gex	CLEC1B
-3.86537	gex	MANSC1
2.75292	gex	EMP1
2.69348	gex	PLBD1
2.92356	gex	MGST1
2.75659	gex	STAC3
3.34491	gex	LYZ
3.18521	gex	DUSP6
3.05603	gex	ALDH2
-2.82213	gex	RNU4-2
-2.89516	gex	RHOF
-4.27879	gex	HCAR2
-4.14792	gex	HCAR3
-3.54575	gex	GJB6
-3.10763	gex	RUBCNL
-3.32499	gex	TMEM272
-3.05486	gex	RPL13AP25
2.93918	gex	KCTD12
-3.21425	gex	IRS2
3.06722	gex	RNASE2
2.78869	gex	SLC7A7
-2.62978	gex	LRP10
-3.51061	gex	REM2
-2.83579	gex	SLC22A17
3.01829	gex	PTGER2
2.70582	gex	RTN1
-2.78662	gex	ACTN1
-2.68803	gex	FOS
2.78299	gex	FLVCR2
2.70377	gex	SLC24A4
-2.99819	gex	ENSG00000234648
-2.69582	gex	TECPR2
-3.53161	gex	RPS3AP47
2.61467	gex	DMXL2
-3.86417	gex	AQP9
3.25718	gex	ANXA2
-2.96993	gex	DAPK2
-2.95982	gex	RNU5A-1
-2.96461	gex	BCL2A1
2.76948	gex	ARPIN
-3.43543	gex	IGF1R
-2.76189	gex	CEROX1
-3.10395	gex	BAIAP3
-3.22892	gex	LOC100128770
-6.64517	gex	MMP25
-3.13046	gex	ENSG00000261971
-3.73232	gex	PPL
-6.96398	gex	LOC400499
-2.7169	gex	MYH11
-3.36731	gex	XPO6
2.65907	gex	C16orf87
-2.85964	gex	ENSG00000261804
-3.42875	gex	ENSG00000262714
3.42973	gex	CES1
-7.22221	gex	ADGRG3
-4.51874	gex	ENSG00000260467
-5.99118	gex	CMTM2
3.70094	gex	TPPP3
-3.58835	gex	DPEP3
-3.67292	gex	NECAB2
-2.749	gex	SCARF1
-3.98485	gex	KDM6B
2.59452	gex	ADAP2
-2.69082	gex	RARA-AS1
-2.82083	gex	ENSG00000278918
-2.84383	gex	CCR7
-4.27928	gex	KRT23
-3.83442	gex	AOC2
-3.74227	gex	AOC3
-4.88986	gex	PHOSPHO1
2.78129	gex	SCPEP1
-7.37669	gex	CA4
-3.66837	gex	SNHG25
-4.11545	gex	KCNJ2
-2.68091	gex	SDK2
2.97767	gex	CD300E
-2.84552	gex	DNAH17
-4.70497	gex	AATK
-3.08552	gex	SLC16A3
2.76467	gex	RBBP8
2.72586	gex	SOCS6
-4.08186	gex	ENSG00000282508
-3.02266	gex	R3HDM4
-2.82173	gex	SBNO2
-2.63899	gex	CSNK1G2-AS1
-3.04658	gex	PEAK3
-2.98033	gex	LINGO3
-7.03276	gex	PLIN4
-5.50777	gex	PLIN5
-5.28756	gex	LRG1
-2.9605	gex	RPS6P25
-3.09601	gex	CLEC17A
-3.98221	gex	ADGRE3
-5.98189	gex	CYP4F3
-2.71971	gex	LPAR2
-2.88555	gex	LINC00664
-2.70061	gex	GRAMD1A
-5.66449	gex	FFAR2
-3.77409	gex	LRFN1
-4.26023	gex	CEACAM3
-3.18259	gex	ERFL
-2.63981	gex	FOSB
-3.64272	gex	DHX34
2.96638	gex	CD33
-2.88459	gex	FPR1
-4.4164	gex	FPR2
-3.07718	gex	ENSG00000228323
-2.96941	gex	MBOAT7
-2.97689	gex	MZF1-AS1
-3.09522	gex	TGM3
-2.63372	gex	LZTS3
-2.76522	gex	RNF24
2.66186	gex	RIN2
-2.61077	gex	ENSG00000274173
-3.69234	gex	MAP1LC3A
2.63242	gex	BPI
-5.44982	gex	PI3
-4.31576	gex	MMP9
-3.25663	gex	SNORD12B
-2.91892	gex	LINC01270
2.60865	gex	CTSZ
-3.48907	gex	RPL10P1
-6.58814	gex	KCNJ15
-2.88932	gex	ABCG1
-4.4913	gex	COL18A1
-3.20354	gex	SLC19A1
-3.61006	gex	ADORA2A
-4.60583	gex	ADORA2A-AS1
-2.71495	gex	UPB1
-4.28783	gex	KREMEN1
-4.19931	gex	OSM
2.74122	gex	TCN2
-3.39329	gex	LIMK2
-2.99602	gex	ENSG00000202019
-3.23501	gex	CACNA1I
-2.60905	gex	TNFRSF13C
2.59129	gex	NAGA
-4.98914	gex	PANX2
2.85706	metab	Hydroxybutanoic acid
-3.13345	metab	Taurine
-3.27391	metab	S,4R)-dihydroxycyclohexa-di...
-2.8676	metab	cytidine
-2.62451	metab	ribothymidine
2.64162	metab	heptadecenoic acid
2.73456	metab	methyl oleate
-3.30317	metab	AMP
-2.69544	metab	lysophosphatidylethanolamin...
-3.39658	metab	hexadecanoyl-sn-glycero-pho...
-2.62696	metab	(heptadecenoyl)-sn-glycero-...
-3.8082	metab	lysophosphatidylcholine 17:0
-2.89256	metab	stearoyl-sn-glycero-phospho...
4.35181	meth	ZNF395
-2.60438	meth
2.57833	meth	MAD1L1
3.31743	meth	GPRC5C
-2.59796	meth	C22orf41
-2.64309	meth	CFD
-3.05951	meth	MYH10
2.70638	meth	POTEF
-2.70566	meth
-2.98936	meth	INTS1
2.84625	meth	ZNF790
-3.5244	meth
6.26465	meth	DPF3
2.67762	meth	ZFAT
-2.9929	meth	TTC7B
2.62109	meth	THBS1
-2.83945	meth
-4.3056	meth	LINC01258
3.0533	meth	ARID3A
2.71292	meth	NID2
2.71442	meth	DIP2C
5.36454	meth	TNIP3
-2.57931	meth
-2.7337	meth	DBX2
-3.35558	meth	RUNX3
-3.03334	meth	KLHDC10
-2.69703	meth	CBR1
-2.9245	meth	GFI1
3.07594	meth
3.69136	meth
-3.85313	meth
2.81821	meth	MOS
-3.19718	meth	ZFAND5
3.22696	meth
3.02737	meth
3.45703	meth	CEP85L
-6.01041	meth	NFE2L3
-8.57286	meth	TRMT6
2.69946	meth	AKAP11
-2.66565	meth	WNK2
2.62959	meth	C8orf45
2.76665	meth	PROSC
-2.61972	meth	SIPA1
2.69464	meth
-2.67753	meth	TRPS1
-2.81075	meth	MIF4GD
2.9999	meth
3.16226	meth	HRK
2.62814	meth	MTHFS
-3.26521	meth	SSH3
4.18288	meth
3.16528	meth	LOC100129716
2.61927	meth	PEAR1
-3.00532	meth	UCKL1
2.70079	meth	ADARB2
2.64685	meth	C10orf131
2.66091	meth	LSM14B
3.5768	meth	BCL2
2.88236	meth
-6.01295	meth	MAEA
3.12589	meth	RASA1
-3.23932	meth
-2.5938	meth
-2.97958	meth
-9.12269	meth	UPP1
-2.63831	meth
2.84469	meth	AGTR1
-3.06394	meth	ANKRD19P
7.19669	meth	PTPRJ
-3.75498	meth	ZNF423
-2.77245	meth	ARID1B
-3.42659	meth
3.94277	meth	RNF135
-2.65839	meth
-3.06726	meth	NXNL1
2.86008	meth	MREG
2.67608	meth
3.0131	meth	ATG4C
-2.94466	meth	LOC100130264
2.58979	meth	LOC100132215
3.89684	meth
-2.79794	meth	DLX6AS
-3.63377	meth	GDPD4
3.51699	meth	RAB42
3.00891	meth	HES5
-3.61154	meth	MTHFD1
-2.67552	meth	FLT1
3.43886	meth	CMPK2
-5.41494	meth	SSH3
11.8164	meth
2.80592	meth	DIP2C
-3.61303	meth	GFI1
2.89091	meth	PAG1
3.33723	meth
-3.41913	meth
-8.57471	meth	UPP1
2.73796	meth	EXOC4
-2.99356	meth	DOCK8
3.11375	meth	CBX6
-3.92127	meth	CDK6
2.84363	meth	LRRC23
2.95855	meth	SERINC5
2.70439	meth
-3.06981	meth
3.36208	meth
-4.24878	meth
-3.21183	meth	SERINC5
-2.61333	meth	BBS7
2.89003	meth	MDGA1
2.7278	meth
2.72749	meth	TNS3
-3.43716	meth	CHPT1
-3.01781	meth	YWHAQ
-4.59659	meth	KCNE1
-2.9106	meth	AADACL2
-2.7968	meth	SENP6
2.81757	meth	C7orf44
-4.46827	meth	USP10
-4.70932	meth	GADL1
-2.85803	meth	IARS
-3.03463	meth
2.99147	meth	RERE
-2.7032	meth	CFLAR
4.23247	meth	DAGLB
-2.867	meth
-2.82107	meth	TNS3
-6.88042	meth	CHUK
-3.20819	meth
-2.68856	meth	EME1
-3.54869	meth
2.6119	meth	TNFRSF10C
-2.59037	meth	LGR6
-3.97369	meth
2.81311	meth	AIMP2
-2.76807	meth
-3.17482	meth	UPP1
-2.57787	meth	C6orf132
-3.42868	meth	CLYBL
-4.52286	meth	FBXO38
-3.09082	meth	ATP9B
-3.99933	meth	C1orf38
2.70716	meth	PRRT1
3.34969	meth	RPTOR
-3.1793	meth	ARSB
2.60273	meth
2.73781	meth	RERE
-3.02167	meth
-2.89359	meth
5.01517	meth	ST7
-2.58864	meth	STK38L
6.00453	meth
2.66359	meth	APOBEC4
7.46719	meth	RGS10
-3.04974	meth
2.66444	meth
-4.32552	meth	TNIP3
-6.47684	meth	PRKCA
-3.43954	meth
2.7005	meth
2.59356	meth	MAGI2
-4.21007	meth
-2.97501	meth	MARCH7
-4.4412	meth	ZBTB20
-2.72046	meth	IL21R
3.42032	meth	USP6NL
3.2237	meth	ATP5G2
-2.79755	meth	GDF2
2.80805	meth	GNA12
-3.1037	meth	MAP3K8
3.79429	meth
3.02694	meth	PARP8
3.87902	meth
-3.34255	meth	PIGU
-2.9779	meth	TSPO
-2.94616	meth
2.65905	meth	RPTOR
2.77505	meth
-2.72888	meth	PLXNB1
-2.75846	meth	SALL1
-3.69974	meth	SKP2
-2.69003	meth	PHGDH
-2.96165	meth	TMEM229B
-2.83293	meth	FOLR2
-6.38565	meth	BLM
5.45033	meth	SNX29
-2.59867	meth	PTK2B
2.61519	meth
2.71582	meth	CSGALNACT1
-2.89037	meth	TFB1M
2.67023	meth	TBC1D15
-2.70293	meth	PEX5L
-3.1109	meth
-2.64981	meth	PPP2R2D
-4.26045	meth	FOXF2
-3.40354	meth	HAT1
2.91256	meth	CAST
-2.7289	meth	BRE
2.67757	meth
-5.46352	meth	ANK3
-6.28672	meth
-3.13025	meth	PCED1B
-6.95721	meth	LINC00877
-2.58868	meth	MRPS28
4.6668	meth
-3.32676	meth
2.68877	meth	SNX29
-2.64742	meth	ATP7B
-2.83892	meth	SFRS5
-4.94809	meth	SLC25A37
2.62871	meth	STAG3L4
4.21833	meth	GLRA3
2.69016	meth	SETMAR
-2.87203	meth	SLX4IP
2.67743	meth	SKA3
2.94686	meth	BCL11A
-2.60995	meth
4.08968	meth	MAD1L1
4.20129	meth	ILF2
-2.86972	meth
2.62321	meth	C18orf34
-5.57468	meth	FOXK1
5.34984	meth	SLC7A6
-3.35345	meth	IDH3A
-7.89896	meth	XYLT1
-2.82639	meth
-2.66792	meth	LOC100130872
5.27507	meth	ABLIM1
-4.5993	meth
-3.09121	meth	PRIMPOL
2.73537	meth
-6.41746	meth
3.01514	meth	SYNPO2L
-5.59841	meth	FAM200B
-2.6481	meth
-4.30272	meth	SRRM2
-6.19526	meth	SLC5A4
5.33595	meth
-5.40112	meth	NISCH
2.70548	meth
2.59379	meth	SPEN
-5.60482	meth	LRRC8B
2.79494	meth
5.47228	meth	ARHGAP15
2.67797	meth
3.46307	meth
-5.92307	meth	PHLPP1
6.58294	meth	ETS1
2.74767	meth	CPT1A
-2.88559	meth	SGPL1
-3.34549	meth
-3.13576	meth
-2.74792	meth
3.74826	meth
-2.69993	meth
3.1357	meth	LHX8
2.66704	meth	ARHGAP24
-3.14972	meth	ADGRA2
-2.85913	meth	AKAP13
-2.78474	meth
2.60977	meth	LHX8
2.83995	meth
-2.57608	meth	ITGB5
3.23486	meth	ATXN7L1
-6.63408	meth	MAEA
-2.85462	meth	MYO1E
-2.8199	meth	LPP
2.82849	meth	DCPS
2.63998	meth	TFDP1
-3.33201	meth	ZNF443
7.75872	meth	MBTD1
2.75666	meth	JAK1
2.84566	meth	EVI2B
3.45632	meth	AKAP7
3.0778	meth
2.97824	meth	SLC8A3
-3.18801	meth
-3.44104	meth	C10orf88
-2.91544	meth	RNF144B
-3.19791	meth	MS4A3
2.61481	meth	TAPT1
-3.04196	meth
3.31824	meth	FOXK1
-3.77267	meth	JAZF1
2.85085	meth	KLF10
6.47587	meth
4.16107	meth	SUMF2
2.64002	meth
-3.11223	meth
-3.8884	meth	PAX5
-2.86737	meth	TRPC4AP
2.6063	meth	CIDEA
2.8836	meth
2.76757	meth	ACSS3
-5.94136	meth
-2.98751	meth
2.73655	meth	LOC100129716
-7.22806	meth	MIB1
2.59441	meth	ANO5
-4.79528	meth	ELL2
-3.24058	meth
-2.88235	prot	AGER
-3.08009	prot	ANGPT1
-2.62951	prot	CCL11
-3.24596	prot	CCN2
-2.85386	prot	CLEC4C
3.13283	prot	CXCL10
-4.08378	prot	CXCL8
-3.56467	prot	EGF
-2.76189	prot	LAMA4
-2.78566	prot	LSP1
-3.04941	prot	TGFA
2.64446	prot	GZMH
-2.84039	prot	OLR1
-2.69735	prot	PRSS27
-2.98893	prot	SDC4
-3.86325	prot	EREG
-2.95748	prot	FCER2
2.6914	prot	HNMT
-2.59488	prot	MMP8
-2.97581	prot	NID2
-3.07393	prot	SKAP1
-3.43423	prot	TNFSF14
4.8232	prot	CD300E
3.47945	prot	EBI3_IL27
-2.84185	prot	FGFBP1
-2.75346	prot	KLK14
2.81803	prot	TRIAP1
-3.03425	prot	VEGFC
-2.79296	prot	MXRA8
-2.99502	prot	NXPH3
-2.73524	prot	SHBG
3.37406	prot	STAT2
-2.98785	prot	BDNF
3.11313	prot	ADGRE1

## Sheet: Supplementary Data 9
factorx	view	feature
-2.67094	cyt	pbmc_7d_il17_saureus
2.72406	gex	INTS11
3.35088	gex	CCNL2
-3.71327	gex	RPL22
2.88632	gex	ZBTB48
-2.862	gex	MAD2L2
-2.69758	gex	MTHFR
-2.95441	gex	PRDM2
-3.49321	gex	ZBTB17
-3.1157	gex	HNRNPR
-4.09122	gex	RPL11
-4.68899	gex	SRSF10
-2.70345	gex	SELENON
-3.78769	gex	SLC9A1
-3.87809	gex	TMEM222
3.24325	gex	HDAC1
3.59942	gex	AGO4
-3.52426	gex	UQCRH
-3.34625	gex	BTF3L4
-3.46042	gex	USP24
2.62684	gex	EFCAB7
4.48465	gex	JAK1
-2.9457	gex	TMED5
2.62172	gex	HENMT1
3.72522	gex	PRPF38B
2.76344	gex	PSMA5
3.4288	gex	SIKE1
3.4984	gex	PIAS3
3.12349	gex	SCNM1
2.88201	gex	PSMB4
5.3004	gex	MRPL9
3.51598	gex	UBE2Q1
-2.71262	gex	ZBTB7B
3.96349	gex	DAP3
2.83641	gex	GON4L
4.02892	gex	ARHGEF2
-3.3486	gex	SSR2
-3.37621	gex	UHMK1
-4.7569	gex	PRRC2C
2.67217	gex	PRDX6
-3.48424	gex	DHX9
-2.73576	gex	ZBTB41
4.57952	gex	KDM5B
3.6993	gex	TMEM183A
-2.65751	gex	FCMR
-2.83765	gex	CD46
-2.77394	gex	NVL
-2.97803	gex	WDR26
3.11214	gex	TMEM63A
-2.81206	gex	ACBD3
-3.27793	gex	ABCB10
3.64456	gex	ARID4B
3.25416	gex	ADSS2
-3.21808	gex	TMEM214
3.1257	gex	GTF3C2
5.22002	gex	SUPT7L
-3.44103	gex	WDR43
-2.8547	gex	BIRC6
-3.10055	gex	PPP4R3B
2.71409	gex	VPS54
-3.64423	gex	CCT7
-6.10668	gex	MOB1A
2.71642	gex	KANSL3
3.11255	gex	COA5
3.34212	gex	TGFBRAP1
4.32895	gex	C2orf49
-2.677	gex	ANAPC1
2.6224	gex	ERCC3
-2.76273	gex	HNRNPKP2
3.18935	gex	GTDC1
2.59511	gex	NMI
2.89873	gex	PRPF40A
3.32591	gex	BAZ2B
3.02818	gex	ITPRID2
-2.58226	gex	NDUFS1
3.03605	gex	ZFAND2B
-3.13837	gex	DOCK10
2.79261	gex	SP100
2.90894	gex	NCL
2.63192	gex	SETD5
2.97705	gex	RAF1
-3.23659	gex	NR2C2
3.3471	gex	RBSN
-3.17537	gex	KAT2B
-3.08753	gex	SLC4A7
2.92362	gex	TGFBR2
4.46377	gex	SNRK
2.58686	gex	SETD2
-3.59525	gex	PTPN23
4.27322	gex	RBM5
-3.00271	gex	RASSF1
2.97782	gex	RBM15B
-3.1228	gex	TASOR
-2.59411	gex	ARF4
-2.77737	gex	SLMAP
3.14528	gex	PXK
-2.64387	gex	UBA3
-3.18167	gex	ARL6IP5
3.7448	gex	TOMM70
3.79584	gex	CD96
2.68894	gex	ENSG00000244720
2.60192	gex	NDUFB4
3.34497	gex	DTX3L
2.8209	gex	ZXDC
2.85771	gex	TMCC1
-2.95196	gex	CDV3
-3.46372	gex	TOPBP1
-2.82748	gex	STAG1
2.75743	gex	ARMC8
3.27361	gex	PIK3CB
-2.81275	gex	SLC25A36
4.2521	gex	TTC14
2.64699	gex	SENP2
-2.62605	gex	LPP
-2.907	gex	UBE2K
-3.13528	gex	N4BP2
3.85447	gex	POLR2B
2.6275	gex	THAP9-AS1
-3.19461	gex	RAP1GDS1
-2.6115	gex	ADH5
-2.60158	gex	DNAJB14
-2.58713	gex	TET2
3.37094	gex	ANXA5
2.65348	gex	MAML3
-3.00244	gex	PPID
3.30557	gex	MARCHF6
2.9712	gex	DAP
-4.30005	gex	SUB1
2.67102	gex	WDR70
3.86476	gex	ANKRA2
-2.88986	gex	HEXB
-2.59104	gex	LNPEP
-2.94165	gex	SLC25A46
3.79713	gex	MACROH2A1
-2.81538	gex	HSPA9
2.85297	gex	DELE1
-3.36379	gex	CSNK1A1
4.3923	gex	RBM22
-4.2776	gex	CYFIP2
-4.05569	gex	NPM1
2.81294	gex	FBXW11
-3.00027	gex	HNRNPAB
-3.45097	gex	TRIM26
-3.02073	gex	LTB
3.56847	gex	EHMT2
3.3692	gex	PSMB8
-3.08653	gex	SLC39A7
3.53557	gex	RGL2
-2.93051	gex	MAPK14
-3.45596	gex	SRF
4.28849	gex	XPO5
-2.6377	gex	MCM3
2.77932	gex	LMBRD1
2.99561	gex	OGFRL1
-2.85998	gex	PHIP
-2.91292	gex	CD164
2.67785	gex	ZUP1
3.13814	gex	PPIL4
-3.43568	gex	ARID1B
3.11391	gex	QKI
-3.21865	gex	SUN1
4.03028	gex	AP5Z1
3.07212	gex	RBAK
2.68904	gex	USP42
-3.24838	gex	AVL9
3.09616	gex	COA1
4.63945	gex	DDX56
3.8053	gex	TMED4
3.10611	gex	TBRG4
3.20055	gex	SBDSP1
-3.44546	gex	BCL7B
-3.78701	gex	TRRAP
-3.109	gex	TSC22D4
-5.26554	gex	GNB2
2.67287	gex	TMEM168
-2.75892	gex	KLHDC10
2.7265	gex	TRIM24
-2.83651	gex	BRAF
2.78196	gex	ZNF746
4.73089	gex	GALNT11
-3.62295	gex	KMT2C
2.78799	gex	PPP2R2A
-5.13499	gex	PRKDC
-3.61181	gex	LYPLA1
4.62776	gex	CHCHD7
3.95135	gex	VCPIP1
-2.99444	gex	TRAM1
-2.75292	gex	UBE2W
-2.6925	gex	VPS13B
-4.28569	gex	YWHAZ
-2.74379	gex	EEF1D
-3.96873	gex	CYC1
2.69151	gex	HSF1
3.40067	gex	VPS28
-2.7543	gex	KIFC2
-3.04601	gex	RIC1
-2.94361	gex	KIAA2026
-5.14271	gex	EBLN3P
2.72805	gex	TRMT10B
-3.70661	gex	PTAR1
-2.89003	gex	HNRNPK
-3.37702	gex	RAD23B
-2.88242	gex	SCAI
-2.98918	gex	PPP6C
-4.60441	gex	ZBTB34
2.84694	gex	RPL12
-3.29258	gex	CIZ1
3.25899	gex	UCK1
-2.58404	gex	RAPGEF1
-2.89579	gex	PMPCA
-3.02147	gex	FBXW5
3.04457	gex	DPH7
-2.88454	gex	EHMT1
-4.71004	gex	ABI1
4.00632	gex	WAC
2.8802	gex	CCNY
-4.26197	gex	HNRNPF
-2.69386	gex	HNRNPH3
2.68067	gex	PSAP
2.60147	gex	ANXA7
3.53376	gex	KAT6B
-3.38346	gex	ATAD1
-3.87534	gex	PTEN
-2.57754	gex	PCGF5
4.38449	gex	LDB1
-2.66804	gex	XPNPEP1
2.577	gex	ZDHHC6
3.34711	gex	ZRANB1
2.71925	gex	ANO9
-2.90217	gex	STIM1
-3.08362	gex	RPL27A
3.47145	gex	DENND5A
-2.68528	gex	HIPK3
7.3349	gex	TTC17
3.08729	gex	NDUFS3
-2.61348	gex	ZFP91
3.36794	gex	MRPL16
3.4717	gex	EML3
-4.87674	gex	GANAB
-2.74687	gex	SYVN1
-3.06655	gex	FIBP
-2.64203	gex	SF3B2
6.89433	gex	GRK2
3.15231	gex	ANKRD13D
3.88022	gex	NDUFV1
-2.7659	gex	LAMTOR1
3.67667	gex	CWC15
-3.0333	gex	FAM76B
-3.61347	gex	CUL5
-4.16265	gex	USP28
-3.1714	gex	TIRAP
-3.01949	gex	WNK1
3.16835	gex	STK38L
3.20415	gex	CAPRIN2
2.72238	gex	SLC11A2
4.4336	gex	BIN2
-3.0761	gex	PFDN5
-2.61908	gex	PRR13
-3.93799	gex	PYM1
-2.77473	gex	RPL41
3.14463	gex	SMARCC2
-2.64073	gex	NABP2
-4.05202	gex	BAZ2A
4.81931	gex	STAT6
-3.15064	gex	LRP1
2.61535	gex	FRS2
2.66269	gex	NAP1L1
3.11431	gex	CCDC59
3.82471	gex	C12orf29
-2.89517	gex	NR2C1
2.76344	gex	CDK17
3.63376	gex	UHRF1BP1L
3.04989	gex	PWP1
-2.96547	gex	ATP2A2
-2.67861	gex	HECTD4
-3.84426	gex	PXN
2.57716	gex	POP5
-2.92491	gex	SETD1B
-3.2726	gex	XPO4
-3.88476	gex	PARP4
-2.78264	gex	PAN3
3.30559	gex	HMGB1
-2.651	gex	ALG5
2.87413	gex	PHF11
3.27311	gex	VPS36
-3.0836	gex	ATP11A
3.24525	gex	PCID2
2.88124	gex	HNRNPC
3.2485	gex	GMPR2
-2.74371	gex	PNN
-3.1711	gex	ARF6
-2.92574	gex	MAP4K5
3.28974	gex	RTRAF
3.15331	gex	ERO1A
-2.72531	gex	STYX
-2.74757	gex	TMEM260
2.92932	gex	DCAF5
-3.13212	gex	TTLL5
2.9902	gex	CALM1
2.59179	gex	DDX24
-3.3058	gex	KLC1
2.75082	gex	EMC4
-2.95016	gex	SLC12A6
3.10575	gex	LPCAT4
2.97161	gex	IVD
3.32657	gex	RMDN3
3.02875	gex	SNAP23
-3.18959	gex	TTBK2
-3.04099	gex	CTDSPL2
-3.34026	gex	DTWD1
-3.06284	gex	USP8
4.00356	gex	FAM214A
-3.4768	gex	RSL24D1
-3.16134	gex	HERC1
-3.34751	gex	PARP16
-2.63458	gex	CSK
3.51263	gex	ULK3
2.66563	gex	FBXO22
-3.03292	gex	POLG
-3.95225	gex	IQGAP1
-2.70583	gex	CRTC3
2.58198	gex	RHOT2
-2.76717	gex	RPS2
2.68484	gex	CDR2
-3.15557	gex	RBBP6
-3.22717	gex	MVP
-2.95299	gex	CD2BP2
2.71631	gex	SEPTIN1
-2.77826	gex	FBRS
-3.07568	gex	BCKDK
2.72485	gex	DNAJA2
2.59554	gex	N4BP1
2.63728	gex	SNX20
-2.61152	gex	CYB5B
5.84284	gex	SF3B3
-2.93762	gex	ATXN1L
-2.6646	gex	TMEM170A
-2.94562	gex	MBTPS1
-2.60278	gex	MVD
-4.56372	gex	CHMP1A
-4.92556	gex	ZZEF1
-3.94091	gex	DERL2
3.0369	gex	FXR2
-2.61832	gex	ENSG00000263648
-2.65967	gex	SNHG29
2.6655	gex	PHF12
-3.4824	gex	NUFIP2
3.68041	gex	RFFL
2.5805	gex	PIP4K2B
-2.70048	gex	LASP1
3.14133	gex	STARD3
3.93367	gex	STAT5A
-3.36956	gex	BECN1
-2.57888	gex	ATXN7L3
4.62097	gex	FMNL1
-3.06907	gex	MBTD1
3.13163	gex	DYNLL2
-3.32723	gex	RPS6KB1
2.59721	gex	PSMC5
3.43774	gex	SMARCD2
-2.69438	gex	HELZ
3.17157	gex	PITPNC1
-2.69608	gex	PRKAR1A
-3.85627	gex	NUP85
-2.69905	gex	GRB2
-3.54331	gex	UBALD2
-3.00007	gex	SEPTIN9
2.65239	gex	TNRC6C
-3.33136	gex	TEPSIN
-2.85511	gex	ACTG1
-3.6896	gex	ALYREF
2.61303	gex	DUS1L
2.71647	gex	THOC1
-2.70953	gex	ZNF271P
2.58419	gex	MBD1
-3.55204	gex	MEX3C
2.91159	gex	MBD2
3.3519	gex	ZNF407
2.84097	gex	POLR2E
-2.73487	gex	ATP5F1D
-4.18024	gex	REXO1
-3.53111	gex	TLE5
-3.60886	gex	EEF2
-2.84778	gex	MAP2K2
-3.73807	gex	KHSRP
3.9694	gex	VAV1
2.90539	gex	XAB2
-2.72214	gex	TIMM44
4.1636	gex	RAB11B
-4.63525	gex	HNRNPM
-2.76767	gex	ICAM3
-2.59708	gex	ILF3
3.08041	gex	QTRT1
3.57907	gex	DNM2
2.76914	gex	ODAD3
-2.99889	gex	ZNF700
-2.72075	gex	CALR
3.67958	gex	YJU2B
4.0559	gex	RASAL3
2.64056	gex	SIN3B
2.61747	gex	UBA52
-3.52331	gex	CRTC1
-2.87836	gex	ATP13A1
-2.84483	gex	ZNF253
2.88304	gex	GPI
-3.10583	gex	CAPNS1
-6.08564	gex	HNRNPL
6.56085	gex	ARHGEF1
-3.75109	gex	RABAC1
-3.73155	gex	CIC
-2.99077	gex	ERCC2
-2.97131	gex	PRR12
-3.12803	gex	ZNF808
-2.79134	gex	ZNF160
2.74404	gex	CNOT3
-3.33215	gex	UBE2M
2.89243	gex	TBC1D20
2.85869	gex	FKBP1A
-3.21721	gex	MAPRE1
3.66269	gex	CDK5RAP1
-3.5292	gex	NCOA6
2.64248	gex	GGT7
3.43783	gex	GSS
2.59906	gex	NFS1
-2.95009	gex	RBM39
-2.61006	gex	RALGAPB
-2.93307	gex	CHD6
-2.72786	gex	ARFGEF2
-2.92626	gex	RAE1
3.37	gex	PRELID3B
-3.42955	gex	YTHDF1
-2.60227	gex	TRAPPC10
3.13211	gex	ATP6V1E1
2.70464	gex	PPIL2
2.68276	gex	EWSR1
3.1436	gex	THOC5
2.72637	gex	RNF185
-3.08458	gex	APOL6
-4.95362	gex	XPNPEP3
-3.33573	gex	EP300
3.83829	gex	NCAPH2
2.89705	metab	Limonene
2.6149	metab	Dimethyl-propylpyrazine
3.10459	metab	Oxoadipate
2.71022	metab	Acetyl-Glu-semialdehyde
2.74127	metab	Debrisoquine
-2.78701	metab	oleoyl ethanolamide
2.74554	meth	HLA-DRB1
2.62131	meth
2.89269	meth	POLR1A
3.67293	meth	LOC93622
3.72686	meth	KCNK10
-2.70543	meth	FOXO1
3.86504	meth	PARP2
3.25269	meth	NARS2
3.08373	meth	OPRD1
4.14096	meth	CHP
3.13385	meth	USO1
3.71149	meth
3.69126	meth	SLTM
-3.11932	meth	KLHL31
-3.18284	meth	ZNF790
3.33371	meth	DAXX
-2.95028	meth	SUDS3
2.88349	meth	SNX8
-2.64843	meth	GUK1
-3.81812	meth	PPP1R12B
2.84421	meth	BAT2
-3.43995	meth
-3.26515	meth	SBF2
-2.80321	meth	RIOK1
3.17316	meth	SHANK1
-2.86633	meth	ZNF407
3.00254	meth	DAPK1
2.66897	meth	GRPEL1
2.84796	meth	ELOF1
3.4989	meth	ZFAND5
2.77186	meth	KIAA0907
-2.7829	meth
-2.91158	meth	TRIM50
-2.99917	meth	SNX2
-4.12344	meth	IQCH
-2.63007	meth	CEP104
3.34715	meth	CRTAP
-2.86862	meth	RASGRP1
-2.80001	meth	CPNE3
-3.28197	meth	ELOVL5
2.72625	meth
4.06752	meth	GPN1
-2.99323	meth	RBM33
-3.36119	meth
-3.19065	meth	FLJ43663
-2.78035	meth	C8orf47
3.15219	meth	NR1I2
-2.82084	meth	FDX1
-3.09612	meth	EXOC2
3.33433	meth	LINGO1
-3.33085	meth	PKHD1L1
-3.07995	meth	THRAP3
-2.67335	meth	TUBGCP2
3.1329	meth	HINT2
-3.91618	meth
2.76419	meth	NDUFV2-AS1
-2.78287	meth	OR6A2
3.55643	meth	STK11IP
2.69348	meth	ACTG1
-2.94842	meth
-3.53526	meth
-2.60365	meth	FLRT1
-3.15156	meth
3.37687	meth	SEC63
2.58438	meth	LPPR5
3.03921	meth
-3.28448	meth	UBE4A
-3.39773	meth
3.66315	meth	SDCCAG8
-3.00443	meth
-2.64934	meth	SMC6
-3.0358	meth
3.24132	meth	SLC10A7
-3.08985	meth	SYNE1
-2.93997	meth	NHEJ1
3.12169	meth	DUSP1
-3.35464	meth	PQLC2
-2.86797	meth	DGKI
-2.92392	meth	CADM1
-3.05122	meth	ATP10D
-3.06594	meth	NUPL2
-2.88045	meth	VPS13B
2.73526	meth	FNTA
-2.7374	meth	RASSF8
-2.64519	meth	BAT5
-2.84599	meth
-3.43053	meth	OR14A16
4.01264	meth	C12orf77
-3.16344	meth
-2.95664	meth	P3H1
2.97887	meth	C12orf44
3.32047	meth	SLTM
-3.06238	meth	UHRF1BP1L
3.83398	meth	ZNF668
2.95551	meth	TRMT12
2.70527	meth	PTPRT
-3.06116	meth	HS3ST1
-2.78402	meth	LDLR
-2.93462	meth	SEC22B
3.74161	meth	ZFAND5
2.63651	meth	ILF3
-2.75975	meth	SCFD1
-3.14051	meth	IFIT3
3.20977	meth	EIF2B3
-2.87162	meth	FHL2
-2.59146	meth
-2.90979	meth
-3.32005	meth
-2.60573	meth	GNAO1
2.694	meth	TTC23
-2.85728	meth
-2.61594	meth	ZNF365
-2.94591	meth
-3.51272	meth	MTMR9L
-2.82935	meth	NME7
-2.61896	meth	NRBF2
-2.67972	meth	FYN
2.68078	meth
2.7132	meth	RAD52
3.88606	meth
-2.76413	meth
-2.93007	meth
4.05445	meth	RNF185
-3.22664	meth	RIT1
3.18834	meth	WDR4
-2.74669	meth	CTBP1-AS2
-3.19386	meth	TMCC1
-3.45852	meth
3.36947	meth	PRAGMIN
-2.74301	meth	PUS10
-2.88358	meth	C12orf12
3.6821	meth	RRAS2
-2.93004	meth	FAM178A
-2.65246	meth	MAEL
-2.84517	meth	CHCHD7
4.11188	meth	FLJ37453
-2.6239	meth	UBE2H
2.73979	meth	FARP2
3.68547	meth	COPS4
-2.7011	meth	TNRC6A
-2.60042	meth	ITCH
-2.68597	meth
3.94162	meth	CDC42SE2
-3.44364	meth	GYG1
3.22534	meth	SDCCAG8
-2.71622	meth	RAB11FIP2
-2.94241	meth
3.14214	meth	C6orf48
3.21601	meth	DDA1
2.93926	meth
-3.10795	meth	WDR43
3.84068	meth	RNF169
-3.02465	meth	CNOT4
-3.50572	meth	TPM4
-2.67689	meth
-2.82989	meth	MIR1273H
3.35795	meth	ERBB4
2.72469	meth	SNX8
-2.93443	meth	FN1
2.93683	meth
-2.85555	meth
2.93231	meth	ITGB8
-2.6019	meth
-2.70508	meth	VCL
-2.58156	meth
3.8346	meth	PLD3
-2.62702	meth	SUV420H1
-2.64133	meth	ACTR10
-2.78349	meth	RALGAPA1P
-2.70597	meth	RTTN
-3.09883	meth	NCALD
-3.0432	meth
-2.7606	meth	EPB41L2
-3.59652	meth	UBFD1
3.68715	meth	AKR1B1
2.78579	meth	DCUN1D1
-2.78496	meth	RELN
-2.73647	meth	CLPX
2.67382	meth	TMEM120A
-2.76439	meth
2.95747	meth	PRMT7
-2.8584	meth
-2.61652	meth	SEPT7-AS1
-2.70818	meth	PDLIM5
-3.40136	meth	SUDS3
3.40562	meth	DBNDD2
3.48533	meth
-2.64823	meth	PTTG1
-3.14	meth
-3.086	meth	TMED11P
2.87746	meth	SLC26A1
2.79792	meth	ZNF780B
3.31564	meth	SEMA6A
3.65597	meth	SMARCD1
2.97303	meth	IARS
-2.61854	meth	RNF169
-3.35241	meth	ECHDC1
-2.63948	meth	LMBR1
-2.65272	meth	CHIC2
3.65065	meth
-2.75854	meth	DPYD-AS1
2.75626	meth	PPP1R15B
2.75898	meth	ILF3
3.84549	meth	ZPBP
3.21954	meth	PIGZ
-2.80378	meth	CLTCL1
3.77356	meth	NGLY1
-2.67956	meth	CLEC1B
-2.83964	meth
-2.98397	meth	C2
-3.16518	meth	IRF1
-2.65682	meth	NCOR1
3.50149	meth	ZNF668
-2.82676	meth	NLRP9
3.4542	meth	ADD3
-2.63508	meth
3.5448	meth	NR2C2
3.82491	meth	JUB
3.69356	meth	RGS14
-2.79316	meth	SNX19
2.7885	meth
2.90471	meth	RGS1
-2.6798	meth	APLP2
3.7645	meth	C10orf140
-2.76313	meth	TRIM45
-2.58078	meth
3.75376	meth	RARG
-3.30037	meth	BTAF1
3.77556	meth	GRHL3
-3.39964	meth	SIKE1
3.48722	meth
2.64324	meth	MLXIPL
2.76101	meth	CREB3L2
-2.71525	meth	NOS1AP
3.70081	meth	KBTBD3
-2.59661	meth	COL23A1
3.46464	meth
-2.75877	meth	MBNL2
2.599	meth	RPIA
3.56997	meth	RIN3
3.10549	meth
-2.71716	meth	TMEM14E
-2.62077	meth	OR1J2
-2.90148	meth	PPAP2A
-2.71118	meth	PCK1
-2.6561	meth	EXOC4
2.82422	meth	TRMT6
-2.77307	meth	COPG2
-2.81555	meth	TFDP2
-2.68302	meth
-2.73939	meth	GLS
3.5492	meth	GTF3C5
-2.94242	meth
2.7373	meth	C1orf77
2.59763	meth	NUDT12
3.53205	meth	RFXANK
-2.6565	meth
-2.82244	meth	ZFAT
-2.89195	meth	IKBKAP
2.83871	meth	C12orf44
2.59478	meth	NQO1
-2.75449	meth	NDUFS6
-2.69272	meth	PLEKHG3
-2.66621	meth	DNAJC8
3.51812	meth	DUSP19
-2.66425	meth
-2.6692	meth	NIPBL
3.54651	meth	HIST1H2AL
3.70669	meth	PROSC
3.63552	meth	CFLAR
3.74443	meth
-2.76369	meth	MIR1306
-2.85369	meth	CLPB
3.77301	meth	FAT1
-2.86832	meth	CMTM7
2.62767	meth	C14orf138
3.55825	meth	SEC22B
-2.93964	meth	LRBA
3.06826	meth	MRPL28
-3.14319	meth	TGIF1
3.42531	meth
-2.6768	meth	KCTD4
-3.07141	meth	SPATS2L
2.61367	meth	TLE3
3.39797	meth	PMPCA
3.69043	meth	ASXL2
-3.1903	meth	IVD
-2.7301	meth	DNAH8
3.55096	meth	CLTC
3.55158	meth	NR4A3
3.45156	meth	TNKS2
-2.9184	meth	TRIO
-2.67423	meth	TRAPPC9
3.52231	meth	CCDC12
-2.64618	meth	PPARA
2.65517	meth	SALL1
3.44768	meth
-2.94694	meth	SPRY1
-2.73587	meth	TTPA
-2.66776	meth	PGS1
-2.78636	meth	MTHFS
-3.3666	meth	MTIF3
3.74519	meth	MTIF2
-2.96444	meth	CCDC60
-2.94797	meth	ITGB2
2.58289	meth	CACNG4
-2.60146	meth	LONRF1
-3.46579	meth	LOC102723701
-2.83361	meth
-2.76276	meth	TRIO
-2.98885	meth	RNF139
-3.21219	meth
-2.88887	meth	MGAT4A
3.40391	meth
3.34844	meth	SPSB4
3.60889	meth	C10orf131
-2.90779	meth	SLC6A19
-2.61018	meth	DLK1
2.6025	meth	SNTB1
3.40384	meth	LOC285548
2.7763	meth	NUP54
3.58921	meth	BCL2
2.94843	meth	TLE2
3.32898	meth	PILRB
2.87657	meth	MAEA
2.72351	meth
-3.22473	meth	C11orf54
3.42618	meth	MCF2L2
3.57236	meth
-2.75315	meth
-2.81622	meth	DHX29
3.5941	meth	STARD4
-2.72291	meth
3.25585	meth	TSPAN5
2.70157	meth	LSM10
3.48047	meth	C20orf94
3.52915	meth	ZBTB24
-3.25231	meth	NUDT21
2.57969	meth	VLDLR-AS1
-3.27058	meth	H2AFX
2.57595	meth	PBX4
3.33873	meth	ZNF587
-2.84443	meth	ZNF714
3.55797	meth
3.41413	meth	GFRA1
2.60788	meth
3.45654	meth
2.81521	meth	CTGF
-2.97163	meth	ACP6
-2.76472	meth
3.05056	meth	LRP2
2.69003	meth	XRCC2
3.49291	meth
3.0289	meth	PIGH
-2.71241	meth	ARAP2
-2.89872	meth	CHAF1B
-2.64522	meth	CARKD
3.41218	meth	EXT1
3.43412	meth
2.9923	meth	ADAMTS9-AS2
3.15675	meth	ZNF346
3.46095	meth	TKT
3.16654	meth	RYK
3.08745	meth	PHF19
3.33113	meth	HCST
-3.15258	meth	PSPH
3.34195	meth
3.59359	meth	PTP4A1
-3.24445	meth	MAP4K5
3.45305	meth	SEC23B
3.36218	meth	MACF1
-2.71415	meth	COG3
3.36677	meth
-2.61618	meth	RGS6
-2.87351	meth	OMA1
3.3024	meth	ZNF248
-2.77894	meth
2.75997	meth	DHX36
3.48013	meth	IMPDH1
-2.69802	meth	OBSL1
3.49496	meth
-3.27566	meth
-3.21103	meth	RASSF1
3.56002	meth	CNO
-2.85038	meth	P2RY1
-2.72916	meth
3.38324	meth	ENTPD1
3.53059	meth	PSMC2
-2.59486	meth	LIMCH1
2.95798	meth
3.3398	meth	MTHFD1
3.23156	meth	SC4MOL
2.86682	meth	TGFBR3
3.28934	meth	MAGI2-AS3
-2.83667	meth
-3.20931	meth
3.34898	meth	PRDM16
3.36386	meth	PCDHB15
3.55438	meth
3.45822	meth	SLC30A9
3.42437	meth	BAT3
3.51285	meth	AGBL5
-2.97359	meth	DNAJC8
3.4987	meth	DHODH
3.09905	meth	EIF4E2
-2.88968	meth	PRKAR2A
3.1686	meth	GPR157
3.40044	meth	EXOC4
-2.66944	meth	A2BP1
3.45589	meth
3.03482	meth	ZC3H18
3.43791	meth	VRK2
3.42893	meth
2.794	meth	CRCP
2.6838	meth	PTPRU
-3.15439	meth	RGL2
2.96786	meth
-2.59078	meth	DUPD1
3.36945	meth	SPG21
3.40726	meth	SFXN4
3.18459	meth	RGS6
2.64487	meth	ROBLD3
3.13889	meth	PLCB1
3.47645	meth
-2.58092	meth
-3.07112	meth	ATP13A1
3.28908	meth
-2.78217	meth	INO80
-2.78864	meth	SH3BP4
-2.61982	meth	SLC38A2
-2.63422	meth	HNRNPA0
-3.34008	meth	C7orf46
-2.9122	meth	CCNH
2.883	meth	ZNF827
2.86139	meth	MDP1
3.26868	meth	MED24
3.25961	meth	HOXA10
-3.12398	meth
3.01352	meth	ATG16L1
-2.68544	meth	MAP4K3
3.33776	meth	TBC1D20
3.36227	meth	PIGZ
2.93523	meth	LRP2
-3.17463	meth	INO80D
3.17975	meth	CHL1
3.38782	meth
2.76723	meth	CALB2
3.16969	meth	LRP2
-2.66004	meth	TROAP
-2.82548	meth	GFM2
3.32423	meth	AACS
3.00572	meth	HINT3
-3.05263	meth	MRRF
2.73545	meth	RHOQ
2.76149	meth	HTR2A
3.3443	meth
-2.6152	meth	WDR77
2.80232	meth
3.38568	meth	OGFOD2
3.28293	meth	UNKL
3.24293	meth	FBXO5
3.31247	meth	EIF4G3
-2.99259	meth	DDX23
2.65485	meth
3.26907	meth	EMP1
-2.96151	meth	BAG5
-3.08087	meth	C7orf46
-2.84289	meth	MYC
-2.96817	meth	VPS37B
3.19538	meth
2.85357	meth	DNAJC8
-2.64885	meth	TMEM59
3.16812	meth	COPS8
2.80958	meth	KCTD5
3.33564	meth	MANEA-AS1
3.15523	meth	MAPK10
2.90926	meth	ZNRF1
3.10853	meth	KIAA0146
-2.88267	meth	HEATR3
-2.89765	meth	RHOT2
2.91789	meth	TUT1
3.30464	meth	ACTR6
-3.07303	meth	ELL3
3.03998	meth
2.6478	meth	SNORD45C
2.80867	meth	AKR1B1
-2.70249	meth
-2.67378	meth	UBIAD1
3.23285	meth	MRPL32
-2.67432	meth	PPM1K
-2.94389	meth	EEF1D
2.61023	meth	DDX52
-2.88182	meth	PAPD4
3.21171	meth
3.48705	meth	UBR1
2.83464	meth	CENPP
3.12828	meth	NADSYN1
2.83403	meth	ZNF790
3.17195	meth	WEE2-AS1
-2.85469	meth	PPME1
3.35427	meth	JDP2
3.00486	meth	ADAM19
3.15036	meth	TFAP2B
-3.17359	meth	GRID2IP
3.25205	meth	OGFOD1
3.18298	meth	CD164
-2.60157	meth
3.07439	meth	PPP1R9A
3.29777	meth	LRP2
-2.71647	meth	SR140
2.93628	meth	THBS3
3.07404	meth	PRDM2
-2.90925	meth	RNF220
3.11415	meth	GLRX2
2.80973	meth	ZBTB20
2.73286	meth	TSPAN14
-2.99105	meth
-3.07862	meth	MAX
-2.90895	meth	SELI
2.6302	meth	FARSB
3.01077	meth	AKAP12
3.14135	meth	CIITA
3.01794	meth	MECOM
3.18421	meth	TMEM52
3.21727	meth	TAL1
-2.88425	meth	PC
-2.94952	meth	MIR92B
3.13399	meth
3.06789	meth	PLEKHF1
2.93994	meth
2.8554	meth
2.71847	meth	KIF18B
3.15863	meth	LRP2
3.28336	meth	HLA-DRA
-2.7524	meth	RIC8A
-2.68703	meth	SLC12A2
-2.74255	meth	KLHL8
2.97285	meth	NUP205
-3.0195	meth	ZNF598
2.84821	meth	B3GALT4
2.57642	meth	SNORD45C
3.20419	meth	CLINT1
-2.96627	meth	LETM1
-3.04233	meth	BAG5
3.08447	meth	BRP44L
3.06969	meth
3.0987	meth	PTPRD
3.19088	meth	YTHDC1
3.15583	meth	CDH15
-2.84895	meth	UPF3A
-2.77923	meth	GAR1
2.80217	meth
2.85212	meth
2.96763	meth	ILVBL
3.1086	meth	XYLT1
3.03911	meth	EDC4
-2.93532	meth	SESN2
2.60223	meth	RQCD1
-2.76197	meth	SNX27
3.17999	meth	CSNK2A1
3.06034	meth	ARL15
-2.62223	meth	ATF7
3.09621	meth	ARHGDIB
-3.071	meth	BRE
2.61985	meth	MIR548N
-3.03483	meth	QPCTL
-2.99169	meth	WDR45L
3.09013	meth	FAM117A
2.99494	meth	CLTC
-2.66209	meth	METTL22
2.93274	meth	PRR5
3.12346	meth	SFRS5
3.02687	meth	RIT1
3.02608	meth	PRR5
2.71048	meth	KHDRBS3
-2.61345	meth	SETMAR
-2.7278	meth	ARMC5
3.11164	meth	UBA3
3.11951	meth	MLH3
3.05265	meth	SVIL-AS1
3.00245	meth	TNFAIP8
3.27787	meth
2.87979	meth	SKA3
2.96105	meth	HIST1H4C
-2.79273	meth	ORMDL1
3.14846	meth	DIXDC1
3.00055	meth	ADA
3.05946	meth	HIST1H2BG
3.10888	meth	TPX2
-2.76708	meth	PLEKHB1
2.85443	meth
-2.83241	meth	CAMTA1
-2.90572	meth	PSENEN
2.9253	meth	ILF2
-2.62494	meth	MTBP
3.1488	meth	MRPL44
3.14426	meth	PUS7
3.08801	meth	C1orf77
2.85981	meth	PCDHB18
2.96262	meth	TXNDC12
3.126	meth	NSMAF
2.97582	meth	CREB5
-2.79289	meth	PTPN13
3.16962	meth
2.91208	meth	ZNF771
2.61685	meth	PCDHB7
2.82834	meth
-2.64315	meth	ADNP
2.5817	meth	EVI2A
2.88337	meth	HIST1H4A
-2.69871	meth
2.695	meth	AP1B1
3.00639	meth	VPS11
2.75842	meth
3.00873	meth	GTPBP8
-2.88852	meth	XPC
3.10497	meth	IGDCC4
3.02777	meth	DRAM2
3.24951	meth	UBAC2
-2.88476	meth	CTSA
-2.60862	meth	TRAK2
2.6137	meth	DCAF17
2.93178	meth	COMMD10
2.89646	meth	BAD
2.84975	meth
-2.9634	meth	RPL26
2.72051	meth	C1orf173
-2.84472	meth	UBE2D3
2.69722	meth	ELFN2
3.01354	meth	SLC32A1
2.76578	meth	C1orf115
-2.58007	meth
-2.70381	meth	THOC1
3.04238	meth	LOC100128731
2.92227	meth	TWF2
3.03956	meth	PARS2
2.92172	meth	VPS37B
2.978	meth	PDIA6
2.92351	meth	CCT8
2.81436	meth	ATXN7L1
3.2219	meth	TK2
-2.83106	meth	RPS15
2.86881	meth	CHRNB1
-2.76136	meth	ANKRD37
-2.93477	meth	TERF2
-2.92073	meth	TMOD2
2.63151	meth	SERGEF
3.15259	meth	SNHG11
3.0808	meth	EVI2B
2.86134	meth	MAPK10
2.88824	meth
2.87676	meth
3.12146	meth
-2.62078	meth
2.91808	meth	CCND2
2.65784	meth	MIR449C
-2.72131	meth	PAIP2
2.96146	meth	KLF10
3.16996	meth
2.98062	meth	RAET1K
-2.65331	meth	GFI1
3.04881	meth	ACTA2
3.03225	meth	SC4MOL
2.81759	meth	NBN
3.02999	meth	SPATS2L
2.94722	meth	WNK1
-2.71192	meth	C1orf203
2.79721	meth
3.16044	meth
2.85368	meth	ZBTB10
3.06062	meth
-2.58816	prot	CRLF1
3.15316	prot	IL15RA
2.84979	prot	IL1R2
-2.61618	prot	NTF3
2.87184	prot	NUDC
5.3549	prot	PCDH1
-3.0589	prot	PLAUR
2.72589	prot	RABGAP1L
-3.50089	prot	TGFA
3.93688	prot	TNFSF10
2.90528	prot	CD55
3.90427	prot	CTSL
2.71591	prot	FAM3C
2.95396	prot	QDPR
-4.77714	prot	QPCT
-3.27518	prot	RETN
-3.65686	prot	RNASET2
-3.91302	prot	ACVRL1
3.37998	prot	CD164
-3.92414	prot	CD74
-2.74785	prot	CTSS
-3.70051	prot	IL1R1
-2.99126	prot	MMP9
2.62282	prot	PEBP1
-3.90204	prot	DLL1
2.66369	prot	FGFBP1
-2.8932	prot	PODXL
3.79895	prot	POLR2F
3.02738	prot	RAD23B
-4.37494	prot	A1BG
3.02481	prot	AGT
-3.9994	prot	C1R
-2.63413	prot	C7
-3.13254	prot	CFI
2.66001	prot	FOXJ3
-2.91859	prot	LRG1
-3.36607	prot	PGLYRP2
-2.73753	prot	PLG
-3.13043	prot	RNASE6
-4.17069	prot	SERPINF1
-4.3758	prot	SERPINF2
-2.81173	prot	GMFG
3.3575	prot	GNPDA1
2.81608	prot	SNED1
3.13151	prot	SNX5
2.80466	prot	CD86
3.7831	prot	EFCAB14
2.60473	prot	IL2RG
2.81348	prot	SEZ6

## Sheet: Supplementary Data 10
factorx	view	feature
4.04476	gex	SKI
2.67855	gex	PANK4
3.02695	gex	SPSB1
-3.53671	gex	SLC25A33
2.74379	gex	TNFRSF8
2.72269	gex	TNFRSF1B
-3.06606	gex	IFFO2
2.6144	gex	ENSG00000261326
-2.57659	gex	ENSG00000279179
2.88586	gex	MYCL
3.81819	gex	ACADM
2.89934	gex	LRRC8D
-2.94914	gex	TAF13
-4.67195	gex	CSF1
3.96642	gex	AHCYL1
3.05598	gex	LRIF1
2.63523	gex	DENND2D
2.779	gex	RAP1A
-2.60296	gex	HIPK1-AS1
3.50697	gex	PDE4DIP
-3.32141	gex	MCL1
-2.85767	gex	GABPB2
-2.63106	gex	S100A9
-2.58939	gex	S100A8
-2.91309	gex	ENSG00000268154
-5.52451	gex	LMNA
-2.9518	gex	FCRL5
4.00351	gex	MNDA
-3.22273	gex	ENSG00000279430
3.16633	gex	SLAMF6
2.68381	gex	SLAMF7
3.74028	gex	SH2D1B
-2.61882	gex	SFT2D2
2.59356	gex	FASLG
4.26455	gex	STX6
2.7729	gex	ARPC5
-2.57673	gex	ENSG00000229989
3.04886	gex	FCMR
-3.39368	gex	SLC30A1
-3.21553	gex	ATF3
3.77496	gex	BPNT1
-2.75382	gex	SDE2
3.40003	gex	ARV1
3.16374	gex	RAB10
2.95413	gex	PREB
-3.14333	gex	SLC5A6
-3.05663	gex	YPEL5
3.47311	gex	LBH
3.0883	gex	YIPF4
-2.83467	gex	PELI1
-3.16144	gex	SERTAD2
2.82321	gex	ACTR2
-2.66403	gex	PNO1
2.95025	gex	TIA1
2.84422	gex	DOK1
2.74865	gex	LMAN2L
2.64244	gex	MITD1
2.66962	gex	FBLN7
-2.70064	gex	ENSG00000235066
2.93392	gex	INSIG2
-4.07456	gex	NR4A2
-4.13822	gex	CFAP210
-2.60889	gex	CLK1
-3.03935	gex	ENSG00000252759
-2.60289	gex	SNORD11
-3.07745	gex	ENSG00000237892
2.73476	gex	IDH1
2.94739	gex	IRAK2
-3.00778	gex	EAF1
2.90578	gex	EOMES
-3.17506	gex	OSBPL10-AS1
-3.93135	gex	ENSG00000224080
-3.0261	gex	CSRNP1
3.56771	gex	CX3CR1
-2.89428	gex	CTNNB1
2.82871	gex	ZNF197
4.86833	gex	CCR2
2.98095	gex	CCR5
2.81868	gex	SLC25A20
3.12176	gex	MANF
2.64819	gex	GLT8D1
2.66196	gex	GTF2E1
2.74869	gex	CD86
4.70932	gex	COPB2
3.5037	gex	HPS3
-3.51342	gex	TIPARP
-2.85694	gex	CCNL1
-3.97916	gex	MLF1
2.71344	gex	PRKCI
4.41906	gex	NCEH1
3.32217	gex	KLHL6
2.98933	gex	MAGEF1
-2.67771	gex	IL1RAP
3.97477	gex	ZNF721
2.73251	gex	LOC93622
2.60499	gex	CD38
-3.03623	gex	RELL1
2.8246	gex	UGDH
-3.20654	gex	ENSG00000269506
3.087	gex	FAM241A
3.12568	gex	SCOC
-2.97746	gex	INPP4B
-2.62288	gex	MAP9
3.02966	gex	PALLD
2.87194	gex	HPF1
4.29766	gex	IRF2
-4.82256	gex	SLED1
3.06261	gex	RETREG1
2.86294	gex	GOLPH3
2.95226	gex	IL7R
3.00729	gex	TTC33
2.62843	gex	ENSG00000272335
2.94487	gex	ZSWIM6
2.87164	gex	KIF2A
-2.69856	gex	ENC1
3.26279	gex	F2R
3.20969	gex	MEF2C
2.82497	gex	GIN1
-2.77637	gex	ETF1
-2.62774	gex	SNORD63B
-2.97337	gex	MATR3
-3.09165	gex	HBEGF
3.58287	gex	CSF1R
2.80697	gex	ARSI
-2.97665	gex	NIPAL4
3.10495	gex	MIR3142HG
3.78931	gex	MAT2B
-2.6596	gex	DUSP1
3.19899	gex	N4BP3
2.77298	gex	HEIH
-2.62808	gex	TUBB2A
2.57856	gex	BLOC1S5
3.65967	gex	ZNF322
3.10659	gex	ZKSCAN4
2.75266	gex	PPP1R10
3.88587	gex	RNF5
2.62525	gex	DAXX
-3.41247	gex	TREM1
-2.79758	gex	ENSG00000218809
-2.76841	gex	ENSG00000271754
2.9238	gex	POLH
2.76976	gex	CASP8AP2
3.51252	gex	DSE
3.18649	gex	ECHDC1
3.26976	gex	PCMT1
2.78213	gex	FAM20C
2.96446	gex	LFNG
-4.13845	gex	ARL4A
-4.55624	gex	AHR
-2.65801	gex	POLR1F
-3.26127	gex	CREB5
2.64073	gex	TRGC2
2.96248	gex	RALA
-3.14307	gex	SBDS
-2.61126	gex	MIR590
4.61057	gex	FGL2
3.04435	gex	ABCB1
3.20757	gex	SLC25A40
-2.76107	gex	DBF4
-2.61989	gex	STEAP4
2.783	gex	SAMD9
-2.66828	gex	ZNF394
-2.58233	gex	ENSG00000235945
-3.21308	gex	LINC-PINT
3.41461	gex	GIMAP8
3.58393	gex	GIMAP7
4.78418	gex	GIMAP4
3.90269	gex	GIMAP6
4.60703	gex	GIMAP1
3.58251	gex	GIMAP5
2.84515	gex	MSR1
-3.23245	gex	RAB11FIP1
4.45936	gex	UBE2V2
-2.89918	gex	ENSG00000253667
-2.89342	gex	ZBTB10
3.12197	gex	NUDCD1
4.90111	gex	ZHX2
-3.42546	gex	TRIB1
-2.87501	gex	LINC00861
2.92957	gex	ZNF623
3.10688	gex	AQP3
3.51235	gex	DCAF12
-3.13743	gex	ANXA1
2.82764	gex	OSTF1
2.65304	gex	PSAT1
2.8807	gex	C9orf64
2.85595	gex	CTSL
-2.78883	gex	NFIL3
2.64667	gex	IARS1
-3.39287	gex	PRXL2C
-2.87686	gex	NR4A3
2.95916	gex	ZNF189
-4.63334	gex	KLF4
3.13385	gex	RGS3
2.82245	gex	TLR4
2.93479	gex	NDUFA8
2.62047	gex	ZBTB6
-3.25322	gex	NR6A1
2.80954	gex	ENG
2.8718	gex	NCS1
-3.12739	gex	KLF6
3.06299	gex	IL2RA
-3.39677	gex	DDX21
-2.71076	gex	ENSG00000229097
3.03879	gex	PALD1
-3.07362	gex	ZNF503
-4.28731	gex	RRP12
-3.09578	gex	ITPRIP
-2.70573	gex	PSTK
-3.26035	gex	DUSP8
2.64259	gex	TRIM68
-3.23432	gex	NRIP3
2.66207	gex	PDHX
-3.07646	gex	LDLRAD3
-3.41351	gex	CRY2
-3.17729	gex	MAPK8IP1
2.59638	gex	CTNND1
-3.50392	gex	AHNAK
-7.11166	gex	ENSG00000250659
-3.91508	gex	ENSG00000257058
3.34592	gex	TTC9C
-3.632	gex	FOSL1
3.31672	gex	KCTD21
3.21867	gex	SMCO4
2.80719	gex	JRKL
2.79745	gex	MPZL2
4.6286	gex	CD3G
3.86861	gex	ENSG00000261799
2.59591	gex	TULP3
2.59038	gex	TNFRSF1A
2.99064	gex	ING4
3.88842	gex	C3AR1
-2.91363	gex	PZP
3.98293	gex	OLR1
2.7955	gex	KLRD1
-2.86063	gex	DDX47
-7.14572	gex	EMP1
2.83549	gex	BCAT1
-3.84061	gex	ENSG00000274943
-3.11142	gex	TUBA1A
3.16216	gex	ATF1
-3.72209	gex	TAMALIN
-4.28929	gex	NAB2
-3.12305	gex	ENSG00000200814
2.67083	gex	RASSF3
-2.64503	gex	ENSG00000234925
-3.58749	gex	DUSP6
-2.95709	gex	ATP2B1
2.58541	gex	IKBIP
-2.93014	gex	NT5DC3
4.30237	gex	SELPLG
2.62334	gex	GPN3
-2.81904	gex	PXN-AS1
-3.03222	gex	ENSG00000280138
3.89548	gex	SLC7A1
-4.3817	gex	RGCC
5.3361	gex	SIAH3
3.33447	gex	LPAR6
-3.33999	gex	ATP5PBP1
-2.83609	gex	ENSG00000283208
3.19939	gex	OBI1
2.96711	gex	TRAC
3.21737	gex	C14orf119
-2.85391	gex	CFL2
-3.32185	gex	LOC102723604
-2.58797	gex	PTGER2
-2.81595	gex	LOC100506321
3.32127	gex	TRIP11
2.63964	gex	CPSF2
2.94931	gex	GOLGA5
3.5648	gex	TCL1A
-4.0035	gex	CCDC85C
3.4893	gex	GPR132
2.58594	gex	IGHD
2.58462	gex	RNF111
-3.48275	gex	RNU6-415P
2.80795	gex	IL16
-2.83187	gex	ENSG00000259630
-3.21175	gex	ARRDC4
2.70909	gex	TMEM204
3.4008	gex	JPT2
-4.57317	gex	TNFRSF12A
-3.70735	gex	DNASE1
-2.68399	gex	VASN
-3.25531	gex	ENSG00000275056
2.65043	gex	LAT
4.10105	gex	SPN
-5.10458	gex	CFAP20
-3.82137	gex	ENSG00000260545
-2.82447	gex	RRAD
-2.91397	gex	HAS3
3.90488	gex	CYB5B
4.25219	gex	AARS1
-3.1222	gex	ENSG00000274677
2.75477	gex	CRK
-3.54152	gex	MIR22HG
-2.65379	gex	ENSG00000279432
3.09202	gex	ZNF594
2.7798	gex	SCIMP
2.59712	gex	XAF1
2.85496	gex	PHF23
2.99955	gex	ZBTB4
-3.25712	gex	PER1
2.61249	gex	GID4
-2.73527	gex	IFT20
2.97941	gex	SLFN5
3.32962	gex	ENSG00000267321
-2.73028	gex	CWC25
2.91991	gex	ABI3
2.66708	gex	FAM117A
2.69876	gex	NOG
3.71202	gex	SKA2
-2.78428	gex	CA4
3.25732	gex	DCAF7
3.59344	gex	CD79B
2.65508	gex	SMURF2
-3.05785	gex	KPNA2
3.38356	gex	C17orf80
-3.57163	gex	CDC42EP4
4.33927	gex	CD300LB
-2.74672	gex	SOCS3
-2.99421	gex	RNU6-638P
3.0911	gex	TIMP2
3.09386	gex	EPB41L3
-2.81046	gex	NDUFV2
-2.7689	gex	ENSG00000263847
2.63156	gex	RALBP1
-3.38878	gex	TUBB6
2.97509	gex	TSHZ1
3.07851	gex	MBP
-3.74407	gex	ENSG00000267655
2.59929	gex	CTDP1
5.69694	gex	SEMA6B
3.18703	gex	TNFSF14
-3.73279	gex	TEX45
-3.12487	gex	LDLR
4.05456	gex	ZNF441
-3.34391	gex	ENSG00000267519
-3.06632	gex	JUND
-3.47182	gex	ZNF14
2.71189	gex	ENSG00000213976
2.92582	gex	ZNF792
3.79593	gex	ZNF146
3.85561	gex	ZNF420
3.20881	gex	ZFP30
-2.64885	gex	B9D2
3.31301	gex	ZNF45
2.76903	gex	ZNF225
2.62498	gex	ZNF234
2.84047	gex	ZNF226
-6.10324	gex	FOSB
3.71298	gex	CARD8-AS1
-3.96676	gex	PPP1R15A
3.57401	gex	SPIB
2.65538	gex	ZNF28
-4.8168	gex	MYADM
2.97272	gex	LAIR1
2.69506	gex	ZSCAN22
3.03871	gex	MKKS
-3.03287	gex	SLX4IP
-2.97868	gex	JAG1
-4.79481	gex	ID1
-3.96893	gex	TP53INP2
3.03522	gex	SLA2
4.74129	gex	TGM2
-2.90224	gex	SPATA2
-2.81816	gex	ADNP-AS1
-2.66441	gex	GCNT7
5.51663	gex	PMEPA1
3.67111	gex	SLCO4A1
2.96079	gex	DNAJC5
-2.68359	gex	LOC102724428
2.85859	gex	MRPS6
-2.91473	gex	FBXW4P1
-2.6092	gex	GAS2L1
-2.59944	gex	MAFF
-3.3248	gex	ENSG00000229598
3.13598	gex	APOBEC3G
3.39475	metab	Fumarate
-2.7605	metab	Taurine
2.92305	metab	Threonate &1
3.50957	metab	Pyrophosphate
2.86071	metab	(+/-)-[(methyl-furyl)thio]-...
3.63235	metab	Dodecylaldehyde
-2.59454	metab	amino-oxononanoic acid
3.33452	metab	O-acetyl-carnitine
2.78352	metab	Salsoline-carboxylate
3.90755	metab	cytidine
-3.59596	metab	Unknown
-3.94514	metab	Glu-Met
-2.73962	metab	Rhap-(>3)-ribitol &1
2.82549	metab	Nitrilotris(methylene)]tris...
-3.57099	metab	all-trans-retinoic acid
-3.57134	metab	AMP
5.25835	metab	IDP
-3.15382	metab	GDP-dehydro-deoxy-mannose
2.76486	metab	Betavulgaroside VII
-2.79401	metab	Lactate
-2.69964	meth	CRTC3-AS1
-3.69264	meth	ATF7IP2
2.97386	meth
3.32834	meth	OGDH
-3.23821	meth	RRP1B
3.06599	meth	GPR161
3.49273	meth
-3.70413	meth	PACS2
-2.62182	meth
3.16272	meth	PCSK4
-3.24695	meth	SMYD3
3.15182	meth	WWOX
-3.11309	meth	ERBB4
2.65815	meth
-3.1067	meth	SEC63
-2.74292	meth	KIAA1688
-2.58515	meth
-3.04273	meth	FLJ26850
-4.27146	meth	GRIK4
-2.60327	meth	ZSCAN18
2.71947	meth	ACYP2
2.6046	meth	ADORA2A-AS1
-2.87703	meth	LARGE
2.90765	meth	CACNA2D1
-2.75475	meth	RNF135
-3.09349	meth	RRAS2
-2.60654	meth	MAEL
-2.69572	meth	DPYS
-2.62361	meth	SNORD113-9
2.64553	meth
-5.33503	meth	SLC12A7
4.19166	meth
3.39011	meth	RNF169
3.85177	meth	FSTL5
2.91691	meth	RUNX3
-3.17957	meth	ADK
-4.39228	meth
-2.81448	meth	SLITRK5
2.65664	meth
2.9444	meth	KCNMA1
-2.68937	meth	PIWIL1
-4.99645	meth	TRPC1
-2.64566	meth	MAL2
5.38054	meth	ROPN1L
-2.97481	meth	RNF180
-2.78838	meth	OR6N1
-3.23191	meth	PARVB
-2.71407	meth	ADRBK1
-2.73264	meth	BAT4
2.98157	meth	IKBKAP
3.20122	meth	DNAJC8
-5.38338	meth	FAM65C
-2.96349	meth	ATG2B
2.93668	meth	SEC22B
-2.70453	meth	THRB
3.14284	meth	MRPL28
-3.38209	meth	DPP8
-2.60897	meth	UTRN
-2.67755	meth	DNAH8
2.75924	meth	HERPUD2
3.22485	meth
2.66791	meth	LOC100129716
3.05219	meth	RAB32
2.86313	meth	LOC102723701
-2.71481	meth	FBN2
2.59191	meth	ERGIC1
-2.57713	meth	FOXI2
-2.67813	meth	RNF38
2.80977	meth
3.03315	meth	COL4A1
4.46734	meth	NID1
3.03753	meth	ZNF697
-2.98074	meth
3.01764	meth	OR2W3
2.82796	meth	PTPRG
-4.38982	meth	VAV1
-2.95824	meth
-3.40932	meth	AGTR1
-2.58397	meth
2.73994	meth
-2.6498	meth	ZNF542
-3.12975	meth
-2.85191	meth	POSTN
2.99935	meth	ODZ3
2.64361	meth	EXT1
-3.36261	meth	ATG10
-2.67276	meth	CNOT2
-3.605	meth
-2.83997	meth	AACS
3.31519	meth
4.59732	meth	MAP4K5
-2.71618	meth	MACF1
2.70785	meth	GPR123
-2.70062	meth
-3.03569	meth	SLIT3
-2.84793	meth	NKX6-2
-3.32516	meth	FGD3
-2.68516	meth	ACKR2
3.15882	meth	DLX6AS
-4.34581	meth	RASSF1
2.88639	meth	PSMC2
-2.6886	meth	WNT5A
4.29198	meth
-3.37628	meth	ASB2
-2.76572	meth	MTHFD1
-2.65611	meth	RANGAP1
2.58875	meth
-3.31938	meth
-4.16091	meth	SH3GL2
3.91687	meth
-5.71554	meth	LOC100507065
-3.26007	meth	MIPOL1
2.74514	meth	TRIO
-2.67782	meth	PCDHB15
2.75482	meth
-3.15104	meth
2.72752	meth	PTPRN2
3.20118	meth
2.74793	meth	CDK6
2.84349	meth
-2.65785	meth	UACA
2.67252	meth	ZFHX3
-3.38427	meth	DUPD1
-3.5244	meth
-3.47165	meth	PCDHAC2
5.08139	meth
-2.81335	meth	PIEZO1
-3.2056	meth	SLC38A2
-3.06688	meth
-2.96542	meth	SDK1
-2.94726	meth	GRID2
-3.11075	meth	MPDZ
-3.23293	meth	KIAA0495
2.65281	meth	PIGZ
2.81275	meth	ROR2
3.94809	meth	CALB2
2.66767	meth	EGFLAM
-3.27174	meth	TWIST1
-2.72502	meth
-3.098	meth	ZNF668
-3.28887	meth	GNMT
-2.5815	meth	ISM1
-3.62223	meth	MRRF
4.04157	meth	HTR2A
2.72527	meth	CHUK
3.15955	meth	C1orf86
-2.61973	meth	OPCML
-2.72582	meth	PTGFR
3.26097	meth	IRF6
2.68432	meth	SNCA
2.7177	meth	HEATR3
2.71605	meth	FBXO38
-2.91115	meth	VCPIP1
-2.66155	meth	C11orf73
4.66812	meth	AKR1B1
2.62126	meth
-2.65848	meth	TOMM40L
-2.57584	meth	PCTP
2.63004	meth	MYO1D
2.61916	meth
2.63996	meth	KIAA0090
3.34152	meth	LRRC8B
-4.75847	meth	DDI2
3.57171	meth	LEPR
-3.55124	meth
4.32477	meth	PKD2
-3.10065	meth	RGS10
3.14686	meth
2.74495	meth	GRID2IP
-2.63421	meth	SLC43A1
2.61209	meth	LRP2
3.44151	meth	WHSC2
-2.82361	meth	ZNF471
-2.60234	meth
4.01874	meth	NKX3-2
-3.38927	meth	FLJ37453
2.64755	meth	JADE1
3.50909	meth	TMEM52
2.704	meth	ZFPM1
-2.6779	meth
-2.77004	meth	ADGRV1
3.46674	meth	PLEKHF1
-2.61195	meth	KIF27
3.39003	meth	PIGU
-2.61151	meth
-3.33039	meth	RAD51L3
-2.924	meth	R3HDM1
-2.91508	meth	SALL1
3.03714	meth
4.29962	meth
2.68564	meth	FAM24A
-2.59864	meth	C8orf48
2.81397	meth	LETM1
3.03634	meth	CRISPLD1
-2.97395	meth
-2.67789	meth	CGNL1
-3.71186	meth	IL15
3.80974	meth	FIGN
-2.76507	meth	HS1BP3
2.67176	meth
-2.9507	meth	RNF135
2.63741	meth	ILVBL
-2.82669	meth	XYLT1
-2.69729	meth
-2.72017	meth	PACS2
-3.13058	meth	SNORA21
-5.24406	meth	BRE
-2.82131	meth	XKR7
-2.97675	meth	QPCTL
-3.63102	meth
-3.01276	meth	SORCS2
3.10613	meth	WDR45L
3.45617	meth	SNCA
2.84026	meth	METTL22
4.04153	meth	NCRNA00200
2.86897	meth	USP49
-2.90734	meth	FNBP1
2.70383	meth	SLC25A37
-3.0402	meth	FANCG
2.7636	meth	MYCBPAP
-2.89883	meth	NOS1
2.72572	meth	MAD1L1
3.35227	meth	FBXO18
2.9549	meth	TBXAS1
-2.79232	meth	LOC650226
4.13642	meth	CDYL2
-2.71366	meth
2.59164	meth	BAG2
2.99516	meth	GPR123
-4.13157	meth	TFAP2C
2.60628	meth	RAB40B
3.73267	meth	FOXK1
-2.75093	meth	PUS7
2.61152	meth	NSMAF
-2.80085	meth	PDLIM3
5.49621	meth	XYLT1
4.78587	meth	ZNF771
-3.5315	meth	PHYHIPL
4.90952	meth	OSBP2
-4.76505	meth	PAX6
2.77351	meth	PRIMPOL
-2.81439	meth	TNFRSF8
3.87457	meth
-3.00514	meth
-3.04166	meth	SYNPO2L
4.02827	meth
3.02182	meth	DYRK1A
-2.91743	meth	C3orf21
-2.88647	meth
2.83325	meth	MSX2
-4.29958	meth
-3.06306	meth	EYA4
3.64235	meth	ZNF804A
2.86735	meth	FRMD6-AS2
3.47045	meth	GPR12
2.83988	meth	JARID2
4.98748	meth	CLVS2
-3.31222	meth	LOC90784
5.01248	meth	PHLPP1
2.85226	meth
-3.77524	meth	GALNT13
3.33809	meth	FGF20
2.79924	meth	SMYD3
-2.57592	meth	PDZRN4
2.73937	meth
-2.5897	meth
2.79716	meth	SYNGAP1
3.27698	meth	SFT2D2
-4.82789	meth	ARHGAP24
3.04321	meth	CARD11
-3.1882	meth	CHPF2
-3.39406	meth	TWF2
3.16182	meth
-3.21423	meth	TMEM68
3.39209	meth	VPS37B
2.65252	meth	MPL
2.58573	meth	MRPS35
-3.01952	meth	CCT8
-2.61906	meth
-2.62498	meth	ATP8B4
2.61435	meth	PSPC1
-2.86034	meth
-3.05713	meth	IL20RA
-2.97297	meth	TMEM61
4.61156	meth	TK2
3.49458	meth	RPS15
2.59907	meth	KIAA0776
-2.75819	meth	ANKRD37
-2.82553	meth	DNA2
2.91617	meth	MAEA
2.65542	meth
-2.76183	meth	TJP1
3.93157	meth	EVI2B
2.94937	meth
2.87495	meth	MAP3K13
-2.64719	meth
2.99696	meth
3.13755	meth	CHST13
-2.84952	meth
-2.6051	meth	MDGA2
3.54327	meth	KLF10
2.66805	meth	GRHL2
3.25524	meth	OSBPL10
2.63327	meth	L3MBTL3
3.02747	meth	BCAR1
2.67919	meth	CEP83
-2.96856	meth	PPID
3.05541	meth	UBL3
-2.60851	meth	HTR2A
-2.80118	meth
-2.66731	meth	GEN1
3.63325	meth	EIF4G1
4.5637	meth	MIB1
2.7286	meth
3.15974	meth	ELL2
3.27047	meth	EAPP
-2.77258	prot	ANGPT1
-2.71461	prot	BID
6.1544	prot	CXCL8
5.30978	prot	EGLN1
-3.73171	prot	HCLS1
4.06442	prot	HSPA1A
3.1624	prot	IL16
4.53816	prot	LSP1
2.87549	prot	MVK
-5.86858	prot	PARP1
3.40481	prot	PIK3AP1
5.31479	prot	CEBPB
-2.79029	prot	CLC
3.08801	prot	CORO1A
-8.99211	prot	MMP7
5.77224	prot	NADK
2.64515	prot	PAG1
2.90302	prot	PPP1R2
-2.88846	prot	S100A11
3.08417	prot	STK4
-2.97598	prot	ANXA3
5.0849	prot	IPCEF1
3.64366	prot	MAX
-3.47657	prot	TMSB10
-5.17969	prot	TNFSF14
2.77103	prot	WWP2
4.5999	prot	CAMKK1
-3.07931	prot	CAPG
4.65485	prot	DDX58
-2.75225	prot	INPPL1
2.95227	prot	OGFR
4.38627	prot	PFKFB2
2.73026	prot	POLR2F
2.59215	prot	PRKRA
3.738	prot	RASSF2
-3.21643	prot	S100A12
2.93735	prot	STAT5B
-3.14022	prot	TRIAP1
-4.22276	prot	ANXA1
-2.66501	prot	C1R
2.67526	prot	FOXJ3
-2.80053	prot	MCEMP1
3.25446	prot	NEDD4L
3.02649	prot	NUMB
3.02625	prot	ZBP1
-4.77233	prot	ANXA2
4.8414	prot	CDA
-3.41212	prot	GMFG
3.66898	prot	KIF1C
4.57654	prot	NFYA
2.89489	prot	PAGR1
3.7058	prot	PKD2
4.1089	prot	SNED1
2.6141	prot	AMPD3
3.71868	prot	AP3B1
2.85682	prot	ARHGEF1
3.2703	prot	ARHGEF5
-2.63245	prot	CHCHD10
2.93282	prot	DHPS
-3.21497	prot	EDF1
4.52146	prot	IFIT3
2.80155	prot	MAP2K1
2.8987	prot	PPP2R5A
-5.05511	prot	RBP7
3.07986	prot	SPAG1
5.08148	prot	TNFAIP2

[truncated: 16 more sheets: Supplementary Data 11, Supplementary Data 12, Supplementary Data 13, Supplementary Data 14, Supplementary Data 15, Supplementary Data 16, Supplementary Data 17, Supplementary Data 18, Supplementary Data 19, Supplementary Data 20, Supplementary Data 21, Supplementary Data 22, Supplementary Data 23, Supplementary Data 24, Supplementary Data 25, Supplementary Data 26]
